# Supplementary material for: Inferring miRNA sponge modules across major neuropsychiatric disorders
Source: Front Mol Neurosci. 2022 Oct 28;15:1009662. doi: 10.3389/fnmol.2022.1009662 (PMC9650411; doi:10.3389/fnmol.2022.1009662)
Supplement: Supplementary file 1 [file Data_Sheet_1.XLSX]

## Sheet: README
Summary of lncRNAs, mRNAs and lncRNA-related miRNA sponge interaction network of pan-neuropsychiatric disorder
module_mRNA_lncRNA		lncRNAs_AUC
external_gene_id	Gene Symbol	external_gene_id	Gene Symbol
ensembl_gene_id	Ensembl gene identifier	ensembl_gene_id	Ensembl gene identifier
chromosome_name	Chromosome name	Module	Module number
gene_biotype	Biotype of RNA	syn11242290	AUCs of lncRNAs in ASD vs CTL Pancortical region
Module	Module number	GSE64018	AUCs of lncRNAs in ASD vs CTL cortex
ASD_DEG	DEGs between the control and ASD with fdr<0.05 (Gandal et al. 2018)	GSE18123	AUCs of lncRNAs in ASD vs CTL peripherla blood
SCZ_DEG	DEGs between the control and SCZ with fdr<0.05 (Gandal et al. 2018)	syn4590909	AUCs of lncRNAs in SCZ vs CTL BrainGVEX prefrontal cortex
BD_DEG	DEGs between the control and BD with fdr<0.05 (Gandal et al. 2018)	syn2759792	AUCs of lncRNAs in SCZ vs CTL CMC dorsolateral prefrontal cortex
		GSE80655	AUCs of lncRNAs in SCZ vs CTL post-morten brain tissues
		GSE165604	AUCs of lncRNAs in SCZ vs CTL lymphocytes
		syn4590909	AUCs of lncRNAs in BD vs CTL BrainGVEX prefrontal cortex
		syn2759792	AUCs of lncRNAs in BD vs CTL CMC dorsolateral prefrontal cortex
		GSE80655	AUCs of lncRNAs in BD vs CTL post-morten brain tissues
		GSE124326	AUCs of lncRNAs in BD vs CTL whole blood samples
Functional enrichment		miRNA sponge interactions
Modules	Module names	Module	Module names
KEGG pathways	Enriched KEGG pathways with adj p-val<0.05	lncRNA	Gene symbol of lncRNA
GO Biological processes	Enriched biological processes with adj p-val<0.05	mRNA	Gene symbol of mRNA
		miRNA	shared miRNA

## Sheet: module_mRNA_lncRNA
					DEGs
external_gene_id	ensembl_gene_id	chromosome_name	gene_biotype	Module	ASD_DEG	SCZ_DEG	BD_DEG
ABHD14B	ENSG00000114779	3	protein_coding	M1	-	-	-
ABL1	ENSG00000097007	9	protein_coding	M1	ASD-Up	-	-
AC010536.1	ENSG00000226180	16	protein_coding	M1	-	-	-
AC096677.1	ENSG00000269690	1	protein_coding	M1	-	-	-
AC135178.1	ENSG00000198150	17	protein_coding	M1	-	-	-
ACACB	ENSG00000076555	12	protein_coding	M1	-	-	-
ACADS	ENSG00000122971	12	protein_coding	M1	-	-	-
ACOX2	ENSG00000168306	3	protein_coding	M1	-	-	-
ACP6	ENSG00000162836	1	protein_coding	M1	-	-	-
ACSF2	ENSG00000167107	17	protein_coding	M1	ASD-Up	-	-
ADD1	ENSG00000087274	4	protein_coding	M1	-	-	-
ADD3	ENSG00000148700	10	protein_coding	M1	-	-	-
AGER	ENSG00000204305	6	protein_coding	M1	-	-	-
AGFG2	ENSG00000106351	7	protein_coding	M1	-	-	-
AKR7A2	ENSG00000053371	1	protein_coding	M1	-	-	-
AKT1S1	ENSG00000204673	19	protein_coding	M1	-	-	-
ALDH1A1	ENSG00000165092	9	protein_coding	M1	-	SCZ-Down	-
ALDH7A1	ENSG00000164904	5	protein_coding	M1	-	-	-
ALDH9A1	ENSG00000143149	1	protein_coding	M1	-	-	-
ALKBH7	ENSG00000125652	19	protein_coding	M1	-	-	-
AMZ1	ENSG00000174945	7	protein_coding	M1	-	-	-
ANAPC16	ENSG00000166295	10	protein_coding	M1	ASD-Up	-	-
ANKFN1	ENSG00000153930	17	protein_coding	M1	-	-	-
ANKFY1	ENSG00000185722	17	protein_coding	M1	-	-	-
ANXA2R	ENSG00000177721	5	protein_coding	M1	-	-	-
APCDD1	ENSG00000154856	18	protein_coding	M1	-	-	-
APPL2	ENSG00000136044	12	protein_coding	M1	-	-	-
AQP4	ENSG00000171885	18	protein_coding	M1	ASD-Up	SCZ-Up	-
ARGLU1	ENSG00000134884	13	protein_coding	M1	-	-	-
ARHGAP19	ENSG00000213390	10	protein_coding	M1	-	-	-
ARID3B	ENSG00000179361	15	protein_coding	M1	-	-	-
ARL6IP6	ENSG00000177917	2	protein_coding	M1	ASD-Up	-	-
ARSD	ENSG00000006756	X	protein_coding	M1	-	-	-
ASB4	ENSG00000005981	7	protein_coding	M1	-	-	-
ASCL1	ENSG00000139352	12	protein_coding	M1	-	SCZ-Down	-
ATOX1	ENSG00000177556	5	protein_coding	M1	-	-	-
B3GAT2	ENSG00000112309	6	protein_coding	M1	-	-	-
B3GNT7	ENSG00000156966	2	protein_coding	M1	-	-	-
BBS10	ENSG00000179941	12	protein_coding	M1	-	-	-
BCAN	ENSG00000132692	1	protein_coding	M1	-	-	-
BCAT2	ENSG00000105552	19	protein_coding	M1	ASD-Up	-	-
BDH2	ENSG00000164039	4	protein_coding	M1	-	-	-
C10orf105	ENSG00000214688	10	protein_coding	M1	-	-	-
C10orf11	ENSG00000148655	10	protein_coding	M1	-	-	-
C12orf39	ENSG00000134548	12	protein_coding	M1	-	-	-
C12orf60	ENSG00000182993	12	protein_coding	M1	-	-	-
C14orf159	ENSG00000133943	14	protein_coding	M1	-	-	-
C15orf38	ENSG00000242498	15	protein_coding	M1	-	-	-
C1orf122	ENSG00000197982	1	protein_coding	M1	-	-	-
C1orf56	ENSG00000143443	1	protein_coding	M1	-	-	-
C21orf33	ENSG00000160221	21	protein_coding	M1	-	-	-
C2orf49	ENSG00000135974	2	protein_coding	M1	-	-	-
C2orf82	ENSG00000182600	2	protein_coding	M1	-	SCZ-Down	-
C5orf56	ENSG00000197536	5	protein_coding	M1	-	-	-
C5orf63	ENSG00000164241	5	protein_coding	M1	-	-	-
C7orf73	ENSG00000243317	7	protein_coding	M1	-	-	-
C8orf76	ENSG00000189376	8	protein_coding	M1	-	-	-
C8orf82	ENSG00000213563	8	protein_coding	M1	-	-	-
C9orf37	ENSG00000203993	9	protein_coding	M1	-	-	-
CAT	ENSG00000121691	11	protein_coding	M1	-	-	-
CBS	ENSG00000160200	21	protein_coding	M1	-	-	-
CBX5	ENSG00000094916	12	protein_coding	M1	-	-	-
CCDC121	ENSG00000176714	2	protein_coding	M1	-	-	-
CCDC160	ENSG00000203952	X	protein_coding	M1	-	-	-
CCDC50	ENSG00000152492	3	protein_coding	M1	-	-	-
CDH20	ENSG00000101542	18	protein_coding	M1	-	-	-
CDK2AP1	ENSG00000111328	12	protein_coding	M1	-	-	-
CERS1	ENSG00000223802	19	protein_coding	M1	-	-	-
CFLAR	ENSG00000003402	2	protein_coding	M1	ASD-Up	SCZ-Up	-
CHPT1	ENSG00000111666	12	protein_coding	M1	-	-	-
CIPC	ENSG00000198894	14	protein_coding	M1	-	SCZ-Down	-
CLN5	ENSG00000102805	13	protein_coding	M1	-	-	-
CNOT6	ENSG00000113300	5	protein_coding	M1	-	SCZ-Up	-
CNTF	ENSG00000242689	11	protein_coding	M1	-	-	-
COL9A1	ENSG00000112280	6	protein_coding	M1	-	SCZ-Down	BD-Down
COLCA2	ENSG00000214290	11	protein_coding	M1	-	-	-
COX20	ENSG00000203667	1	protein_coding	M1	-	-	-
CPT2	ENSG00000157184	1	protein_coding	M1	-	-	-
CREB1	ENSG00000118260	2	protein_coding	M1	-	-	-
CRTAP	ENSG00000170275	3	protein_coding	M1	-	-	-
CSRP1	ENSG00000159176	1	protein_coding	M1	-	-	-
CTC-479C5.12	ENSG00000261884	16	protein_coding	M1	-	-	-
CUX1	ENSG00000257923	7	protein_coding	M1	-	-	-
CYBRD1	ENSG00000071967	2	protein_coding	M1	ASD-Up	-	-
CYP4V2	ENSG00000145476	4	protein_coding	M1	-	-	-
DBX2	ENSG00000185610	12	protein_coding	M1	-	SCZ-Down	-
DCAF17	ENSG00000115827	2	protein_coding	M1	-	-	-
DECR1	ENSG00000104325	8	protein_coding	M1	-	-	-
DFFA	ENSG00000160049	1	protein_coding	M1	-	-	-
DHTKD1	ENSG00000181192	10	protein_coding	M1	-	-	-
DSCR3	ENSG00000157538	21	protein_coding	M1	-	-	-
ECI1	ENSG00000167969	16	protein_coding	M1	-	-	-
ECI2	ENSG00000198721	6	protein_coding	M1	-	SCZ-Up	-
EFCAB14	ENSG00000159658	1	protein_coding	M1	-	-	-
EGLN3	ENSG00000129521	14	protein_coding	M1	-	-	-
ELAC1	ENSG00000141642	18	protein_coding	M1	-	-	-
ENTPD2	ENSG00000054179	9	protein_coding	M1	-	-	-
EPC1	ENSG00000120616	10	protein_coding	M1	-	-	-
EPOR	ENSG00000187266	19	protein_coding	M1	-	-	-
ERBB2	ENSG00000141736	17	protein_coding	M1	ASD-Up	-	-
ETNPPL	ENSG00000164089	4	protein_coding	M1	-	-	-
FAM120C	ENSG00000184083	X	protein_coding	M1	-	-	-
FAM181B	ENSG00000182103	11	protein_coding	M1	-	SCZ-Up	-
FAM208A	ENSG00000163946	3	protein_coding	M1	-	-	-
FAM210B	ENSG00000124098	20	protein_coding	M1	-	-	-
FAM229B	ENSG00000203778	6	protein_coding	M1	-	-	-
FAM63B	ENSG00000128923	15	protein_coding	M1	-	-	-
FBXL7	ENSG00000183580	5	protein_coding	M1	-	-	-
FERMT1	ENSG00000101311	20	protein_coding	M1	-	-	-
FGGY	ENSG00000172456	1	protein_coding	M1	-	-	-
FMNL3	ENSG00000161791	12	protein_coding	M1	-	-	-
FMO5	ENSG00000131781	1	protein_coding	M1	-	-	-
FOXO1	ENSG00000150907	13	protein_coding	M1	ASD-Up	-	-
FUK	ENSG00000157353	16	protein_coding	M1	-	-	-
FYCO1	ENSG00000163820	3	protein_coding	M1	ASD-Up	-	-
G6PC3	ENSG00000141349	17	protein_coding	M1	-	-	-
GABPA	ENSG00000154727	21	protein_coding	M1	-	-	-
GAS1	ENSG00000180447	9	protein_coding	M1	-	-	-
GATM	ENSG00000171766	15	protein_coding	M1	-	-	-
GCDH	ENSG00000105607	19	protein_coding	M1	-	-	-
GDPD2	ENSG00000130055	X	protein_coding	M1	-	-	-
GHDC	ENSG00000167925	17	protein_coding	M1	-	-	-
GIN1	ENSG00000145723	5	protein_coding	M1	-	-	-
GNG7	ENSG00000176533	19	protein_coding	M1	-	SCZ-Down	-
GNPTG	ENSG00000090581	16	protein_coding	M1	-	-	-
GOLGA1	ENSG00000136935	9	protein_coding	M1	-	-	-
GPM6B	ENSG00000046653	X	protein_coding	M1	-	-	-
GPR108	ENSG00000125734	19	protein_coding	M1	-	-	-
GPR17	ENSG00000144230	2	protein_coding	M1	-	-	-
GPR75-ASB3	ENSG00000115239	2	protein_coding	M1	-	-	-
GRAMD3	ENSG00000155324	5	protein_coding	M1	-	-	-
GRIK4	ENSG00000149403	11	protein_coding	M1	-	-	-
GSTM2	ENSG00000213366	1	protein_coding	M1	-	SCZ-Down	-
GSTM4	ENSG00000168765	1	protein_coding	M1	-	-	-
GSTM5	ENSG00000134201	1	protein_coding	M1	-	-	-
GVQW1	ENSG00000241043	9	protein_coding	M1	-	-	-
GXYLT1	ENSG00000151233	12	protein_coding	M1	-	-	-
H2AFV	ENSG00000105968	7	protein_coding	M1	-	-	-
HADHB	ENSG00000138029	2	protein_coding	M1	-	-	-
HAUS4	ENSG00000092036	14	protein_coding	M1	-	-	-
HDAC1	ENSG00000116478	1	protein_coding	M1	-	-	-
HEATR5A	ENSG00000129493	14	protein_coding	M1	-	-	-
HEBP1	ENSG00000013583	12	protein_coding	M1	-	SCZ-Up	-
HEPACAM	ENSG00000165478	11	protein_coding	M1	-	-	-
HERPUD2	ENSG00000122557	7	protein_coding	M1	-	-	-
HIF3A	ENSG00000124440	19	protein_coding	M1	-	-	-
HPR	ENSG00000261701	16	protein_coding	M1	-	-	-
HSD17B8	ENSG00000204228	6	protein_coding	M1	-	-	-
ID4	ENSG00000172201	6	protein_coding	M1	ASD-Up	-	-
IGDCC4	ENSG00000103742	15	protein_coding	M1	-	SCZ-Up	-
IGSF1	ENSG00000147255	X	protein_coding	M1	-	-	-
IL20RA	ENSG00000016402	6	protein_coding	M1	-	-	-
IMPACT	ENSG00000154059	18	protein_coding	M1	-	-	-
INO80D	ENSG00000114933	2	protein_coding	M1	-	SCZ-Up	-
IRF2BP2	ENSG00000168264	1	protein_coding	M1	-	-	-
ITGB8	ENSG00000105855	7	protein_coding	M1	ASD-Up	-	-
IVD	ENSG00000128928	15	protein_coding	M1	-	-	-
KANK1	ENSG00000107104	9	protein_coding	M1	ASD-Up	-	-
KAT2B	ENSG00000114166	3	protein_coding	M1	-	-	-
KAT5	ENSG00000172977	11	protein_coding	M1	-	-	-
KCNJ10	ENSG00000177807	1	protein_coding	M1	-	SCZ-Down	-
KCNN3	ENSG00000143603	1	protein_coding	M1	-	-	-
KLF15	ENSG00000163884	3	protein_coding	M1	ASD-Up	-	-
KLF7	ENSG00000118263	2	protein_coding	M1	-	-	-
KLHL24	ENSG00000114796	3	protein_coding	M1	-	-	-
KRCC1	ENSG00000172086	2	protein_coding	M1	-	-	-
LAMA1	ENSG00000101680	18	protein_coding	M1	-	-	-
LCN12	ENSG00000184925	9	protein_coding	M1	-	-	-
LCORL	ENSG00000178177	4	protein_coding	M1	-	-	-
LEAP2	ENSG00000164406	5	protein_coding	M1	-	-	-
LEPROT	ENSG00000213625	1	protein_coding	M1	-	SCZ-Up	-
LHFPL3	ENSG00000187416	7	protein_coding	M1	-	SCZ-Down	-
LIFR	ENSG00000113594	5	protein_coding	M1	-	-	-
LIX1	ENSG00000145721	5	protein_coding	M1	ASD-Up	-	-
LIX1L	ENSG00000152022	1	protein_coding	M1	-	-	-
LPAR4	ENSG00000147145	X	protein_coding	M1	-	-	-
LRP5	ENSG00000162337	11	protein_coding	M1	-	-	-
LRRC58	ENSG00000163428	3	protein_coding	M1	ASD-Up	-	-
LRRCC1	ENSG00000133739	8	protein_coding	M1	-	-	-
LYRM5	ENSG00000205707	12	protein_coding	M1	-	-	-
Mar-08	ENSG00000165406	10	protein_coding	M1	-	-	-
MBOAT2	ENSG00000143797	2	protein_coding	M1	-	-	-
MCCC2	ENSG00000131844	5	protein_coding	M1	-	-	-
METRN	ENSG00000103260	16	protein_coding	M1	-	-	-
METTL8	ENSG00000123600	2	protein_coding	M1	-	-	-
MFAP3L	ENSG00000198948	4	protein_coding	M1	-	-	-
MFF	ENSG00000168958	2	protein_coding	M1	-	SCZ-Down	-
MGME1	ENSG00000125871	20	protein_coding	M1	-	-	-
MIER1	ENSG00000198160	1	protein_coding	M1	-	-	-
MKLN1	ENSG00000128585	7	protein_coding	M1	-	SCZ-Up	-
MLYCD	ENSG00000103150	16	protein_coding	M1	-	-	-
MMGT1	ENSG00000169446	X	protein_coding	M1	-	-	-
MON1B	ENSG00000103111	16	protein_coding	M1	-	-	-
MRFAP1	ENSG00000179010	4	protein_coding	M1	-	-	-
MRPL19	ENSG00000115364	2	protein_coding	M1	-	-	-
MRPL43	ENSG00000055950	10	protein_coding	M1	-	-	-
MRPS14	ENSG00000120333	1	protein_coding	M1	-	-	-
MTHFD2L	ENSG00000163738	4	protein_coding	M1	-	-	-
MTM1	ENSG00000171100	X	protein_coding	M1	-	-	-
MUS81	ENSG00000172732	11	protein_coding	M1	-	-	-
MXI1	ENSG00000119950	10	protein_coding	M1	-	-	-
MYO10	ENSG00000145555	5	protein_coding	M1	-	-	-
MYOM1	ENSG00000101605	18	protein_coding	M1	-	-	-
NAV1	ENSG00000134369	1	protein_coding	M1	-	-	-
NDP	ENSG00000124479	X	protein_coding	M1	-	-	-
NDRG2	ENSG00000165795	14	protein_coding	M1	-	SCZ-Down	-
NDST1	ENSG00000070614	5	protein_coding	M1	-	-	-
NEK1	ENSG00000137601	4	protein_coding	M1	-	-	-
NEU4	ENSG00000204099	2	protein_coding	M1	-	SCZ-Down	-
NEURL2	ENSG00000124257	20	protein_coding	M1	-	-	-
NFIA	ENSG00000162599	1	protein_coding	M1	-	-	-
NHLRC2	ENSG00000196865	10	protein_coding	M1	-	-	-
NKAIN3	ENSG00000185942	8	protein_coding	M1	-	-	-
NKAIN4	ENSG00000101198	20	protein_coding	M1	-	-	-
NLGN3	ENSG00000196338	X	protein_coding	M1	-	-	-
NME6	ENSG00000172113	3	protein_coding	M1	ASD-Up	-	-
NPFFR1	ENSG00000148734	10	protein_coding	M1	-	-	-
NSL1	ENSG00000117697	1	protein_coding	M1	-	-	-
NT5C2	ENSG00000076685	10	protein_coding	M1	ASD-Up	-	-
NUCKS1	ENSG00000069275	1	protein_coding	M1	-	-	-
NUDT16	ENSG00000198585	3	protein_coding	M1	-	SCZ-Up	-
OGFRL1	ENSG00000119900	6	protein_coding	M1	-	-	-
OGG1	ENSG00000114026	3	protein_coding	M1	-	-	-
OTX1	ENSG00000115507	2	protein_coding	M1	-	-	-
PAFAH2	ENSG00000158006	1	protein_coding	M1	-	-	-
PAQR8	ENSG00000170915	6	protein_coding	M1	-	SCZ-Down	-
PCDH15	ENSG00000150275	10	protein_coding	M1	-	-	-
PCED1A	ENSG00000132635	20	protein_coding	M1	-	-	-
PCMTD1	ENSG00000168300	8	protein_coding	M1	-	-	-
PCYT1B	ENSG00000102230	X	protein_coding	M1	-	-	-
PDGFRA	ENSG00000134853	4	protein_coding	M1	-	-	-
PELI2	ENSG00000139946	14	protein_coding	M1	-	-	-
PEX11A	ENSG00000166821	15	protein_coding	M1	-	-	-
PEX12	ENSG00000108733	17	protein_coding	M1	-	-	-
PEX2	ENSG00000164751	8	protein_coding	M1	-	-	-
PHGDH	ENSG00000092621	1	protein_coding	M1	-	-	-
PHYHD1	ENSG00000175287	9	protein_coding	M1	-	-	-
PIGV	ENSG00000060642	1	protein_coding	M1	-	-	-
PIH1D2	ENSG00000150773	11	protein_coding	M1	-	-	-
PIK3C2A	ENSG00000011405	11	protein_coding	M1	-	-	-
PIPOX	ENSG00000179761	17	protein_coding	M1	-	SCZ-Down	-
PLCG1	ENSG00000124181	20	protein_coding	M1	-	-	BD-Down
PLEKHA7	ENSG00000166689	11	protein_coding	M1	-	-	-
PLIN1	ENSG00000166819	15	protein_coding	M1	-	-	-
PLRG1	ENSG00000171566	4	protein_coding	M1	-	-	-
POGK	ENSG00000143157	1	protein_coding	M1	-	-	-
PON3	ENSG00000105852	7	protein_coding	M1	-	-	-
POU2F1	ENSG00000143190	1	protein_coding	M1	-	-	BD-Up
PPP2R3B	ENSG00000167393	X	protein_coding	M1	-	-	-
PPP2R5A	ENSG00000066027	1	protein_coding	M1	-	-	-
PRAM1	ENSG00000133246	19	protein_coding	M1	-	-	-
PRDM5	ENSG00000138738	4	protein_coding	M1	-	-	-
PRODH	ENSG00000100033	22	protein_coding	M1	-	-	-
PRPF38B	ENSG00000134186	1	protein_coding	M1	-	-	-
PSAT1	ENSG00000135069	9	protein_coding	M1	-	-	-
PSKH1	ENSG00000159792	16	protein_coding	M1	-	-	-
PSMD10	ENSG00000101843	X	protein_coding	M1	-	-	-
PTCH1	ENSG00000185920	9	protein_coding	M1	-	-	-
RAB28	ENSG00000157869	4	protein_coding	M1	-	-	-
RAB30	ENSG00000137502	11	protein_coding	M1	-	-	-
RARG	ENSG00000172819	12	protein_coding	M1	-	-	-
RARRES2	ENSG00000106538	7	protein_coding	M1	-	-	-
RASSF4	ENSG00000107551	10	protein_coding	M1	-	-	-
RBBP4	ENSG00000162521	1	protein_coding	M1	-	-	-
RBBP9	ENSG00000089050	20	protein_coding	M1	-	-	-
RBM17	ENSG00000134453	10	protein_coding	M1	-	-	-
RBM22	ENSG00000086589	5	protein_coding	M1	-	-	-
RBM43	ENSG00000184898	2	protein_coding	M1	-	-	-
RBM4B	ENSG00000173914	11	protein_coding	M1	-	-	-
RBP1	ENSG00000114115	3	protein_coding	M1	-	-	-
RGCC	ENSG00000102760	13	protein_coding	M1	-	-	-
RGL3	ENSG00000205517	19	protein_coding	M1	-	-	-
RGN	ENSG00000130988	X	protein_coding	M1	-	-	-
RGS9BP	ENSG00000186326	19	protein_coding	M1	-	-	-
RHBDD1	ENSG00000144468	2	protein_coding	M1	-	-	-
RNF146	ENSG00000118518	6	protein_coding	M1	-	-	-
RNF166	ENSG00000158717	16	protein_coding	M1	-	-	-
ROBO3	ENSG00000154134	11	protein_coding	M1	-	SCZ-Up	-
ROPN1B	ENSG00000114547	3	protein_coding	M1	-	SCZ-Down	-
RORA	ENSG00000069667	15	protein_coding	M1	-	-	-
RP11-451M19.3	ENSG00000203876	10	protein_coding	M1	-	-	-
S100A1	ENSG00000160678	1	protein_coding	M1	-	-	-
SALL1	ENSG00000103449	16	protein_coding	M1	-	-	-
SALL2	ENSG00000165821	14	protein_coding	M1	-	SCZ-Down	-
SASH1	ENSG00000111961	6	protein_coding	M1	-	-	-
SCD5	ENSG00000145284	4	protein_coding	M1	-	-	-
SEC62	ENSG00000008952	3	protein_coding	M1	-	-	-
Sep-02	ENSG00000168385	2	protein_coding	M1	-	-	-
SFT2D3	ENSG00000173349	2	protein_coding	M1	-	-	-
SGCD	ENSG00000170624	5	protein_coding	M1	-	-	-
SGTA	ENSG00000104969	19	protein_coding	M1	-	-	-
SHPK	ENSG00000197417	17	protein_coding	M1	-	-	-
SIRT1	ENSG00000096717	10	protein_coding	M1	-	SCZ-Up	-
SLC12A4	ENSG00000124067	16	protein_coding	M1	-	-	-
SLC14A1	ENSG00000141469	18	protein_coding	M1	-	-	-
SLC16A9	ENSG00000165449	10	protein_coding	M1	ASD-Up	-	-
SLC24A1	ENSG00000074621	15	protein_coding	M1	-	-	-
SLC25A48	ENSG00000145832	5	protein_coding	M1	-	-	-
SLC25A53	ENSG00000176274	X	protein_coding	M1	-	-	-
SLC27A1	ENSG00000130304	19	protein_coding	M1	-	-	-
SLC39A13	ENSG00000165915	11	protein_coding	M1	-	-	-
SLC44A2	ENSG00000129353	19	protein_coding	M1	-	-	-
SLC46A1	ENSG00000076351	17	protein_coding	M1	-	-	-
SLC4A11	ENSG00000088836	20	protein_coding	M1	-	-	-
SLC9C2	ENSG00000162753	1	protein_coding	M1	-	-	-
SLITRK2	ENSG00000185985	X	protein_coding	M1	-	-	-
SMARCE1	ENSG00000073584	17	protein_coding	M1	-	-	-
SMOX	ENSG00000088826	20	protein_coding	M1	-	-	-
SNX19	ENSG00000120451	11	protein_coding	M1	-	-	-
SNX5	ENSG00000089006	20	protein_coding	M1	-	-	-
SOX2	ENSG00000181449	3	protein_coding	M1	-	-	-
SP4	ENSG00000105866	7	protein_coding	M1	-	-	-
SPG20	ENSG00000133104	13	protein_coding	M1	-	-	-
SREK1	ENSG00000153914	5	protein_coding	M1	-	-	-
SRR	ENSG00000167720	17	protein_coding	M1	-	-	-
SRSF9	ENSG00000111786	12	protein_coding	M1	-	-	-
SSNA1	ENSG00000176101	9	protein_coding	M1	-	-	-
STAG3	ENSG00000066923	7	protein_coding	M1	-	SCZ-Up	-
STAM2	ENSG00000115145	2	protein_coding	M1	-	-	-
STK32A	ENSG00000169302	5	protein_coding	M1	-	-	-
STK33	ENSG00000130413	11	protein_coding	M1	-	-	-
STX10	ENSG00000104915	19	protein_coding	M1	-	-	-
STXBP4	ENSG00000166263	17	protein_coding	M1	-	-	-
SUCLG2	ENSG00000172340	3	protein_coding	M1	-	-	-
SULT1C4	ENSG00000198075	2	protein_coding	M1	-	-	-
SURF1	ENSG00000148290	9	protein_coding	M1	-	SCZ-Down	-
TAPBPL	ENSG00000139192	12	protein_coding	M1	-	-	-
TAS2R43	ENSG00000255374	12	protein_coding	M1	-	-	-
TBC1D20	ENSG00000125875	20	protein_coding	M1	-	-	-
TBL1X	ENSG00000101849	X	protein_coding	M1	-	-	-
TBX6	ENSG00000149922	16	protein_coding	M1	-	-	-
TCF7L2	ENSG00000148737	10	protein_coding	M1	-	-	-
TECR	ENSG00000099797	19	protein_coding	M1	-	-	-
TET1	ENSG00000138336	10	protein_coding	M1	-	SCZ-Down	-
TET2	ENSG00000168769	4	protein_coding	M1	-	-	-
TEX261	ENSG00000144043	2	protein_coding	M1	ASD-Up	-	-
TFCP2L1	ENSG00000115112	2	protein_coding	M1	-	-	-
TGOLN2	ENSG00000152291	2	protein_coding	M1	-	SCZ-Up	-
TIMM10B	ENSG00000132286	11	protein_coding	M1	-	-	-
TMED1	ENSG00000099203	19	protein_coding	M1	-	-	-
TMED7	ENSG00000134970	5	protein_coding	M1	-	-	-
TMEM129	ENSG00000168936	4	protein_coding	M1	-	-	-
TMEM170A	ENSG00000166822	16	protein_coding	M1	ASD-Up	-	-
TMEM184B	ENSG00000198792	22	protein_coding	M1	-	-	-
TMEM220	ENSG00000187824	17	protein_coding	M1	-	-	-
TMEM9B	ENSG00000175348	11	protein_coding	M1	-	-	-
TNR	ENSG00000116147	1	protein_coding	M1	-	-	-
TOB1	ENSG00000141232	17	protein_coding	M1	-	-	-
TOB2	ENSG00000183864	22	protein_coding	M1	ASD-Up	-	-
TP53INP1	ENSG00000164938	8	protein_coding	M1	-	-	-
TPCN1	ENSG00000186815	12	protein_coding	M1	-	-	-
TRDMT1	ENSG00000107614	10	protein_coding	M1	-	-	-
TRIM68	ENSG00000167333	11	protein_coding	M1	-	-	-
TROVE2	ENSG00000116747	1	protein_coding	M1	-	-	-
TRPM3	ENSG00000083067	9	protein_coding	M1	-	-	-
TSC22D4	ENSG00000166925	7	protein_coding	M1	-	-	-
TSPAN11	ENSG00000110900	12	protein_coding	M1	-	-	-
TSPAN6	ENSG00000000003	X	protein_coding	M1	-	-	-
TST	ENSG00000128311	22	protein_coding	M1	-	-	-
TTLL4	ENSG00000135912	2	protein_coding	M1	ASD-Up	-	-
TTYH1	ENSG00000167614	19	protein_coding	M1	-	-	-
TULP3	ENSG00000078246	12	protein_coding	M1	-	-	-
TXNIP	ENSG00000117289	1	protein_coding	M1	ASD-Up	-	-
UBIAD1	ENSG00000120942	1	protein_coding	M1	-	-	-
UBL3	ENSG00000122042	13	protein_coding	M1	-	-	-
UBXN4	ENSG00000144224	2	protein_coding	M1	-	SCZ-Up	-
UCK1	ENSG00000130717	9	protein_coding	M1	-	-	-
USF2	ENSG00000105698	19	protein_coding	M1	-	-	-
VANGL2	ENSG00000162738	1	protein_coding	M1	-	-	-
VCAN	ENSG00000038427	5	protein_coding	M1	-	-	-
VEGFB	ENSG00000173511	11	protein_coding	M1	-	-	-
VSIG10	ENSG00000176834	12	protein_coding	M1	-	-	-
WDR6	ENSG00000178252	3	protein_coding	M1	ASD-Up	-	-
XPO4	ENSG00000132953	13	protein_coding	M1	-	-	BD-Up
YIPF6	ENSG00000181704	X	protein_coding	M1	-	-	-
ZBTB14	ENSG00000198081	18	protein_coding	M1	-	-	-
ZBTB20	ENSG00000181722	3	protein_coding	M1	-	-	-
ZBTB26	ENSG00000171448	9	protein_coding	M1	-	-	-
ZBTB47	ENSG00000114853	3	protein_coding	M1	-	-	-
ZBTB5	ENSG00000168795	9	protein_coding	M1	-	SCZ-Up	-
ZBTB6	ENSG00000186130	9	protein_coding	M1	-	-	-
ZFHX4	ENSG00000091656	8	protein_coding	M1	-	-	-
ZFP3	ENSG00000180787	17	protein_coding	M1	-	SCZ-Down	-
ZFX	ENSG00000005889	X	protein_coding	M1	-	-	-
ZFYVE19	ENSG00000166140	15	protein_coding	M1	-	-	-
ZHX2	ENSG00000178764	8	protein_coding	M1	-	-	-
ZHX3	ENSG00000174306	20	protein_coding	M1	-	-	-
ZMYND11	ENSG00000015171	10	protein_coding	M1	-	SCZ-Down	-
ZNF107	ENSG00000196247	7	protein_coding	M1	-	-	-
ZNF160	ENSG00000170949	19	protein_coding	M1	-	-	-
ZNF181	ENSG00000197841	19	protein_coding	M1	-	-	-
ZNF24	ENSG00000172466	18	protein_coding	M1	-	-	-
ZNF260	ENSG00000254004	19	protein_coding	M1	-	-	-
ZNF320	ENSG00000182986	19	protein_coding	M1	-	-	-
ZNF354C	ENSG00000177932	5	protein_coding	M1	-	-	-
ZNF43	ENSG00000198521	19	protein_coding	M1	-	-	-
ZNF444	ENSG00000167685	19	protein_coding	M1	-	-	-
ZNF451	ENSG00000112200	6	protein_coding	M1	-	-	-
ZNF501	ENSG00000186446	3	protein_coding	M1	-	-	-
ZNF524	ENSG00000171443	19	protein_coding	M1	-	-	-
ZNF599	ENSG00000153896	19	protein_coding	M1	-	-	-
ZNF608	ENSG00000168916	5	protein_coding	M1	-	-	-
ZNF644	ENSG00000122482	1	protein_coding	M1	-	-	-
ZNF660	ENSG00000144792	3	protein_coding	M1	-	-	BD-Up
ZNF677	ENSG00000197928	19	protein_coding	M1	-	-	-
ZNF678	ENSG00000181450	1	protein_coding	M1	-	-	-
ZNF680	ENSG00000173041	7	protein_coding	M1	-	-	-
ZNF687	ENSG00000143373	1	protein_coding	M1	-	-	BD-Up
ZNF688	ENSG00000229809	16	protein_coding	M1	-	-	-
ZNF730	ENSG00000183850	19	protein_coding	M1	-	-	-
ZNF790	ENSG00000197863	19	protein_coding	M1	-	-	-
ZNF81	ENSG00000197779	X	protein_coding	M1	-	-	-
ZNF879	ENSG00000234284	5	protein_coding	M1	-	-	-
ZNF92	ENSG00000146757	7	protein_coding	M1	-	-	-
ZNF98	ENSG00000197360	19	protein_coding	M1	-	SCZ-Down	-
ZSCAN21	ENSG00000166529	7	protein_coding	M1	-	-	-
ZSCAN29	ENSG00000140265	15	protein_coding	M1	-	-	-
ZSCAN32	ENSG00000140987	16	protein_coding	M1	-	-	-
ZSCAN9	ENSG00000137185	6	protein_coding	M1	-	-	-
ZSWIM6	ENSG00000130449	5	protein_coding	M1	-	-	-
ZXDC	ENSG00000070476	3	protein_coding	M1	-	-	-
AC002429.5	ENSG00000236197	7	lncRNA	M1	-	SCZ-Up	-
AC004540.4	ENSG00000225792	7	lncRNA	M1	-	-	-
AC005306.3	ENSG00000267283	19	lncRNA	M1	-	-	-
AC005618.6	ENSG00000272070	5	lncRNA	M1	-	-	-
AC007292.3	ENSG00000269318	19	lncRNA	M1	-	-	-
AC009501.4	ENSG00000231609	2	lncRNA	M1	-	-	-
AC011747.7	ENSG00000235092	2	lncRNA	M1	-	-	-
AC013394.2	ENSG00000272888	15	lncRNA	M1	-	-	-
AC016700.5	ENSG00000231327	2	lncRNA	M1	-	-	-
AC087393.1	ENSG00000236819	17	lncRNA	M1	-	-	-
AC114730.3	ENSG00000224272	2	lncRNA	M1	-	-	-
ATE1-AS1	ENSG00000226864	10	lncRNA	M1	-	-	-
C6orf3	ENSG00000255389	6	lncRNA	M1	-	-	-
CTC-428G20.3	ENSG00000248175	5	lncRNA	M1	-	-	-
CTC-457E21.1	ENSG00000260599	19	lncRNA	M1	-	-	-
CTD-2325P2.4	ENSG00000259038	14	lncRNA	M1	-	-	-
CTD-2336O2.1	ENSG00000253982	8	lncRNA	M1	-	-	-
CTD-2653B5.1	ENSG00000264754	17	lncRNA	M1	-	-	-
CTD-3074O7.5	ENSG00000255517	11	lncRNA	M1	-	-	-
CTD-3185P2.1	ENSG00000261351	15	lncRNA	M1	-	-	-
FGD5-AS1	ENSG00000225733	3	lncRNA	M1	-	SCZ-Down	-
HCG11	ENSG00000228223	6	lncRNA	M1	ASD-Up	SCZ-Up	-
IDI2-AS1	ENSG00000232656	10	lncRNA	M1	-	-	-
KLHL7-AS1	ENSG00000230658	7	lncRNA	M1	-	-	-
LINC00092	ENSG00000225194	9	lncRNA	M1	-	SCZ-Up	-
LINC00391	ENSG00000238230	13	lncRNA	M1	-	-	-
LINC00856	ENSG00000230417	10	lncRNA	M1	-	-	-
LINC00909	ENSG00000264247	18	lncRNA	M1	-	SCZ-Down	-
LINC01158	ENSG00000233639	2	lncRNA	M1	-	-	-
MIR497HG	ENSG00000267532	17	lncRNA	M1	-	-	-
PITPNA-AS1	ENSG00000236618	17	lncRNA	M1	-	-	-
RAMP2-AS1	ENSG00000197291	17	lncRNA	M1	-	-	-
RNF157-AS1	ENSG00000267128	17	lncRNA	M1	-	-	-
RP11-10C8.2	ENSG00000253932	8	lncRNA	M1	-	-	-
RP11-199F11.2	ENSG00000262251	17	lncRNA	M1	-	SCZ-Up	-
RP11-214N9.1	ENSG00000271855	2	lncRNA	M1	-	-	-
RP11-263K19.4	ENSG00000231064	1	lncRNA	M1	-	SCZ-Up	-
RP11-284F21.9	ENSG00000272068	1	lncRNA	M1	-	-	-
RP11-2B6.2	ENSG00000269929	9	lncRNA	M1	-	-	-
RP11-318A15.2	ENSG00000261335	17	lncRNA	M1	-	-	-
RP11-326C3.11	ENSG00000251661	11	lncRNA	M1	-	-	-
RP11-346C20.3	ENSG00000271009	16	lncRNA	M1	-	SCZ-Down	-
RP11-346I3.4	ENSG00000246145	8	lncRNA	M1	-	-	-
RP11-347C18.3	ENSG00000253878	8	lncRNA	M1	-	-	-
RP11-363E6.3	ENSG00000254027	8	lncRNA	M1	-	-	-
RP11-363E6.4	ENSG00000272425	8	lncRNA	M1	-	-	-
RP11-367B6.2	ENSG00000228280	10	lncRNA	M1	-	-	-
RP11-379H18.1	ENSG00000271122	7	lncRNA	M1	-	-	-
RP11-37B2.1	ENSG00000251136	8	lncRNA	M1	-	-	-
RP11-390E23.6	ENSG00000272686	7	lncRNA	M1	-	-	-
RP11-400K9.4	ENSG00000237807	8	lncRNA	M1	-	-	-
RP11-436D23.1	ENSG00000271860	6	lncRNA	M1	-	-	-
RP11-436K8.1	ENSG00000231252	1	lncRNA	M1	-	-	-
RP11-522I20.3	ENSG00000254473	9	lncRNA	M1	-	-	-
RP11-553L6.5	ENSG00000259976	3	lncRNA	M1	-	-	-
RP11-5C23.1	ENSG00000272760	7	lncRNA	M1	-	-	-
RP11-612B6.2	ENSG00000256185	12	lncRNA	M1	-	-	-
RP11-705C15.3	ENSG00000257027	12	lncRNA	M1	-	-	-
RP11-705O1.8	ENSG00000263884	18	lncRNA	M1	-	-	-
RP11-722E23.2	ENSG00000272338	8	lncRNA	M1	-	-	-
RP11-806O11.1	ENSG00000253671	8	lncRNA	M1	-	-	-
RP3-326L13.3	ENSG00000272294	X	lncRNA	M1	-	-	-
RP3-466P17.1	ENSG00000270638	6	lncRNA	M1	-	-	-
RP4-758J18.13	ENSG00000272455	1	lncRNA	M1	-	-	-
RP4-798A10.2	ENSG00000226029	1	lncRNA	M1	-	-	-
RP5-1042I8.7	ENSG00000261662	1	lncRNA	M1	-	-	-
RP5-940J5.3	ENSG00000255966	12	lncRNA	M1	-	-	-
RP6-109B7.4	ENSG00000235159	22	lncRNA	M1	-	-	-
RUSC1-AS1	ENSG00000225855	1	lncRNA	M1	-	-	-
SDCBP2-AS1	ENSG00000234684	20	lncRNA	M1	-	-	-
SOX9-AS1	ENSG00000234899	17	lncRNA	M1	-	-	-
SPACA6P-AS	ENSG00000269959	19	lncRNA	M1	-	-	-
TP53TG1	ENSG00000182165	7	lncRNA	M1	-	-	-
TRAM2-AS1	ENSG00000225791	6	lncRNA	M1	-	-	-
UBAC2-AS1	ENSG00000228889	13	lncRNA	M1	-	-	-
ZBED5-AS1	ENSG00000247271	11	lncRNA	M1	-	SCZ-Down	-
ZNF518A	ENSG00000177853	10	lncRNA	M1	-	-	-
ZNF674-AS1	ENSG00000230844	X	lncRNA	M1	-	-	-
A1BG	ENSG00000121410	19	protein_coding	M10	-	-	-
AARSD1	ENSG00000266967	17	protein_coding	M10	-	-	-
ABCA6	ENSG00000154262	17	protein_coding	M10	-	-	-
ABCA9	ENSG00000154258	17	protein_coding	M10	-	-	-
ABCB6	ENSG00000115657	2	protein_coding	M10	-	-	-
ABCC5	ENSG00000114770	3	protein_coding	M10	-	-	-
ABCG8	ENSG00000143921	2	protein_coding	M10	-	-	-
AC004017.1	ENSG00000268948	19	protein_coding	M10	-	-	-
AC007382.1	ENSG00000268688	2	protein_coding	M10	-	-	-
AC007557.1	ENSG00000223874	2	protein_coding	M10	-	-	-
AC024257.1	ENSG00000269282	12	protein_coding	M10	-	-	-
AC124890.1	ENSG00000251695	12	protein_coding	M10	-	-	-
AC138655.1	ENSG00000269563	2	protein_coding	M10	-	-	-
ACTR3C	ENSG00000106526	7	protein_coding	M10	-	-	-
ADAM20	ENSG00000134007	14	protein_coding	M10	-	SCZ-Up	-
ADAMTS13	ENSG00000160323	9	protein_coding	M10	-	-	-
AEBP2	ENSG00000139154	12	protein_coding	M10	-	-	-
AF131215.5	ENSG00000215346	8	protein_coding	M10	-	-	-
AGAP6	ENSG00000204149	10	protein_coding	M10	-	-	-
AHCTF1	ENSG00000153207	1	protein_coding	M10	-	SCZ-Up	-
AL117190.3	ENSG00000269375	14	protein_coding	M10	-	-	-
AL359878.1	ENSG00000205740	10	protein_coding	M10	-	-	-
AL365202.1	ENSG00000203286	9	protein_coding	M10	-	-	-
ALDH8A1	ENSG00000118514	6	protein_coding	M10	-	-	-
ALKBH6	ENSG00000239382	19	protein_coding	M10	-	-	-
ALS2CL	ENSG00000178038	3	protein_coding	M10	-	-	-
ALS2CR12	ENSG00000155749	2	protein_coding	M10	-	-	-
ANAPC4	ENSG00000053900	4	protein_coding	M10	-	-	-
ANKDD1A	ENSG00000166839	15	protein_coding	M10	-	-	-
ANKHD1-EIF4EBP3	ENSG00000254996	5	protein_coding	M10	-	-	-
ANKRD18B	ENSG00000230453	9	protein_coding	M10	-	-	-
ANKRD20A1	ENSG00000196774	9	protein_coding	M10	-	-	-
AOC2	ENSG00000131480	17	protein_coding	M10	-	SCZ-Up	-
AP4B1	ENSG00000134262	1	protein_coding	M10	-	-	-
AP5B1	ENSG00000254470	11	protein_coding	M10	-	-	-
ARHGAP19-SLIT1	ENSG00000269891	10	protein_coding	M10	-	-	-
ATXN7L1	ENSG00000146776	7	protein_coding	M10	-	-	-
BBS1	ENSG00000174483	11	protein_coding	M10	-	-	-
BCL2L15	ENSG00000188761	1	protein_coding	M10	-	-	-
BCO2	ENSG00000197580	11	protein_coding	M10	-	-	-
BTNL9	ENSG00000165810	5	protein_coding	M10	-	-	-
C10orf113	ENSG00000204683	10	protein_coding	M10	-	-	-
C12orf54	ENSG00000177627	12	protein_coding	M10	-	-	-
C2CD2	ENSG00000157617	21	protein_coding	M10	-	SCZ-Up	-
C3orf35	ENSG00000198590	3	protein_coding	M10	-	-	-
C3orf62	ENSG00000188315	3	protein_coding	M10	-	-	-
C4orf47	ENSG00000205129	4	protein_coding	M10	-	-	-
C6orf163	ENSG00000203872	6	protein_coding	M10	-	-	-
C6orf164	ENSG00000203871	6	protein_coding	M10	-	-	-
C7orf25	ENSG00000136197	7	protein_coding	M10	-	-	-
C8orf44	ENSG00000213865	8	protein_coding	M10	-	-	-
CALML4	ENSG00000129007	15	protein_coding	M10	-	SCZ-Up	-
CATSPER2	ENSG00000166762	15	protein_coding	M10	-	-	-
CBWD6	ENSG00000204790	9	protein_coding	M10	-	-	-
CCDC120	ENSG00000147144	X	protein_coding	M10	-	-	-
CCDC138	ENSG00000163006	2	protein_coding	M10	-	-	-
CCDC144A	ENSG00000170160	17	protein_coding	M10	-	-	-
CCDC175	ENSG00000151838	14	protein_coding	M10	-	-	-
CCDC180	ENSG00000197816	9	protein_coding	M10	-	-	-
CCDC30	ENSG00000186409	1	protein_coding	M10	-	-	-
CCDC61	ENSG00000104983	19	protein_coding	M10	-	-	-
CCER2	ENSG00000262484	19	protein_coding	M10	-	-	-
CCZ1B	ENSG00000146574	7	protein_coding	M10	-	-	-
CDHR3	ENSG00000128536	7	protein_coding	M10	-	-	-
CDK5RAP1	ENSG00000101391	20	protein_coding	M10	-	-	-
CEP63	ENSG00000182923	3	protein_coding	M10	ASD-Down	-	-
CEP70	ENSG00000114107	3	protein_coding	M10	-	-	-
CEP95	ENSG00000258890	17	protein_coding	M10	-	-	-
CERS5	ENSG00000139624	12	protein_coding	M10	-	SCZ-Up	-
CHMP4A	ENSG00000254505	14	protein_coding	M10	-	-	-
CHST5	ENSG00000135702	16	protein_coding	M10	-	-	-
CLUAP1	ENSG00000103351	16	protein_coding	M10	-	-	-
COL21A1	ENSG00000124749	6	protein_coding	M10	-	SCZ-Up	-
COL28A1	ENSG00000215018	7	protein_coding	M10	-	-	-
COLQ	ENSG00000206561	3	protein_coding	M10	-	-	-
COQ6	ENSG00000119723	14	protein_coding	M10	-	-	-
CPO	ENSG00000144410	2	protein_coding	M10	-	-	-
CREBRF	ENSG00000164463	5	protein_coding	M10	-	-	-
CRIP3	ENSG00000146215	6	protein_coding	M10	-	-	-
CTAGE5	ENSG00000150527	14	protein_coding	M10	-	-	-
CYP2D6	ENSG00000100197	22	protein_coding	M10	-	-	-
DCC	ENSG00000187323	18	protein_coding	M10	-	-	-
DCT	ENSG00000080166	13	protein_coding	M10	-	-	-
DCUN1D2	ENSG00000150401	13	protein_coding	M10	ASD-Down	-	-
DFFB	ENSG00000169598	1	protein_coding	M10	-	-	-
DIRC3	ENSG00000231672	2	protein_coding	M10	-	-	-
DLEU2L	ENSG00000116652	1	protein_coding	M10	-	-	-
DMKN	ENSG00000161249	19	protein_coding	M10	-	-	-
DNA2	ENSG00000138346	10	protein_coding	M10	-	-	-
DNAI1	ENSG00000122735	9	protein_coding	M10	-	-	-
DPH1	ENSG00000108963	17	protein_coding	M10	-	-	-
EED	ENSG00000074266	11	protein_coding	M10	-	-	-
EFCAB12	ENSG00000172771	3	protein_coding	M10	-	-	-
ELP2	ENSG00000134759	18	protein_coding	M10	-	-	-
EPN3	ENSG00000049283	17	protein_coding	M10	-	-	-
ESYT3	ENSG00000158220	3	protein_coding	M10	-	-	-
EXOG	ENSG00000157036	3	protein_coding	M10	-	-	-
EXOSC2	ENSG00000130713	9	protein_coding	M10	-	-	-
FAHD2A	ENSG00000115042	2	protein_coding	M10	-	-	-
FAHD2B	ENSG00000144199	2	protein_coding	M10	ASD-Down	-	-
FAM106A	ENSG00000213077	17	protein_coding	M10	-	-	-
FAM122B	ENSG00000156504	X	protein_coding	M10	-	-	-
FAM153B	ENSG00000182230	5	protein_coding	M10	-	-	-
FAM153C	ENSG00000204677	5	protein_coding	M10	-	-	-
FAM154B	ENSG00000188659	15	protein_coding	M10	-	-	-
FAM173B	ENSG00000150756	5	protein_coding	M10	-	-	-
FAM188B	ENSG00000106125	7	protein_coding	M10	-	-	-
FAM21C	ENSG00000172661	10	protein_coding	M10	-	-	-
FAM227A	ENSG00000184949	22	protein_coding	M10	-	-	-
FAM228A	ENSG00000186453	2	protein_coding	M10	-	-	-
FAM231D	ENSG00000203815	1	protein_coding	M10	-	-	-
FAM27E3	ENSG00000232833	9	protein_coding	M10	-	-	-
FANK1	ENSG00000203780	10	protein_coding	M10	-	-	-
FAP	ENSG00000078098	2	protein_coding	M10	-	-	-
FASTKD1	ENSG00000138399	2	protein_coding	M10	-	-	-
FBXW12	ENSG00000164049	3	protein_coding	M10	-	-	-
FGF17	ENSG00000158815	8	protein_coding	M10	-	-	-
FIGF	ENSG00000165197	X	protein_coding	M10	-	-	-
FKBP5	ENSG00000096060	6	protein_coding	M10	-	-	-
FLJ00273	ENSG00000269510	9	protein_coding	M10	-	-	-
FOXK1	ENSG00000164916	7	protein_coding	M10	-	-	-
FTCD	ENSG00000160282	21	protein_coding	M10	-	-	-
FXYD2	ENSG00000137731	11	protein_coding	M10	-	-	-
GARNL3	ENSG00000136895	9	protein_coding	M10	ASD-Down	-	-
GAS2L2	ENSG00000132139	17	protein_coding	M10	-	-	-
GET4	ENSG00000239857	7	protein_coding	M10	-	-	-
GNB3	ENSG00000111664	12	protein_coding	M10	-	-	-
GNMT	ENSG00000124713	6	protein_coding	M10	-	-	-
GOLGA8A	ENSG00000175265	15	protein_coding	M10	-	-	-
GP6	ENSG00000088053	19	protein_coding	M10	-	-	-
GPATCH11	ENSG00000152133	2	protein_coding	M10	-	-	-
GPR135	ENSG00000181619	14	protein_coding	M10	-	-	-
GPR89A	ENSG00000117262	1	protein_coding	M10	-	-	-
GREB1	ENSG00000196208	2	protein_coding	M10	-	-	-
GSDMB	ENSG00000073605	17	protein_coding	M10	-	-	-
GTF2IRD1	ENSG00000006704	7	protein_coding	M10	-	SCZ-Up	-
HACL1	ENSG00000131373	3	protein_coding	M10	-	-	-
HDAC10	ENSG00000100429	22	protein_coding	M10	-	-	-
HDAC4	ENSG00000068024	2	protein_coding	M10	-	-	-
HELLS	ENSG00000119969	10	protein_coding	M10	-	-	-
HERC4	ENSG00000148634	10	protein_coding	M10	-	SCZ-Up	-
HGFAC	ENSG00000109758	4	protein_coding	M10	ASD-Up	-	-
HIC2	ENSG00000169635	22	protein_coding	M10	-	-	-
HIF1AN	ENSG00000166135	10	protein_coding	M10	-	-	-
HINFP	ENSG00000172273	11	protein_coding	M10	-	-	-
HNRNPA3	ENSG00000170144	2	protein_coding	M10	-	-	-
HNRNPD	ENSG00000138668	4	protein_coding	M10	-	-	-
HSF4	ENSG00000102878	16	protein_coding	M10	-	SCZ-Up	-
IFT172	ENSG00000138002	2	protein_coding	M10	-	-	-
IFT20	ENSG00000109083	17	protein_coding	M10	-	-	-
IGFL2	ENSG00000204866	19	protein_coding	M10	-	-	-
ING5	ENSG00000168395	2	protein_coding	M10	-	-	-
INHA	ENSG00000123999	2	protein_coding	M10	-	-	-
INTS8	ENSG00000164941	8	protein_coding	M10	-	-	-
IQUB	ENSG00000164675	7	protein_coding	M10	-	-	-
ITGA2B	ENSG00000005961	17	protein_coding	M10	-	-	-
ITGB3BP	ENSG00000142856	1	protein_coding	M10	-	-	-
JMJD7	ENSG00000243789	15	protein_coding	M10	-	-	-
KIAA0408	ENSG00000189367	6	protein_coding	M10	-	-	-
KIAA0922	ENSG00000121210	4	protein_coding	M10	-	SCZ-Up	-
KIAA1614	ENSG00000135835	1	protein_coding	M10	-	-	-
KIAA1919	ENSG00000173214	6	protein_coding	M10	-	-	-
KRBOX4	ENSG00000147121	X	protein_coding	M10	-	SCZ-Up	BD-Up
L3HYPDH	ENSG00000126790	14	protein_coding	M10	-	-	-
LINC00632	ENSG00000203930	X	protein_coding	M10	-	-	-
LMBR1L	ENSG00000139636	12	protein_coding	M10	-	-	-
LRRC34	ENSG00000171757	3	protein_coding	M10	-	-	-
LSM5	ENSG00000106355	7	protein_coding	M10	-	-	-
LUC7L	ENSG00000007392	16	protein_coding	M10	-	-	-
MAMSTR	ENSG00000176909	19	protein_coding	M10	-	-	-
MAP2K5	ENSG00000137764	15	protein_coding	M10	-	-	-
MAPKAPK5	ENSG00000089022	12	protein_coding	M10	-	-	-
MC1R	ENSG00000258839	16	protein_coding	M10	-	-	-
MCF2L2	ENSG00000053524	3	protein_coding	M10	-	-	-
MED6	ENSG00000133997	14	protein_coding	M10	-	-	-
MEMO1	ENSG00000162959	2	protein_coding	M10	-	-	-
MIPOL1	ENSG00000151338	14	protein_coding	M10	-	-	-
MOK	ENSG00000080823	14	protein_coding	M10	-	-	-
MOV10L1	ENSG00000073146	22	protein_coding	M10	-	-	-
MPP4	ENSG00000082126	2	protein_coding	M10	-	-	-
MPV17	ENSG00000115204	2	protein_coding	M10	ASD-Down	-	-
MRM1	ENSG00000129282	17	protein_coding	M10	-	-	-
MRPL22	ENSG00000082515	5	protein_coding	M10	-	-	-
MRPL53	ENSG00000204822	2	protein_coding	M10	-	-	-
MSH4	ENSG00000057468	1	protein_coding	M10	-	-	-
MSS51	ENSG00000166343	10	protein_coding	M10	-	-	-
MTBP	ENSG00000172167	8	protein_coding	M10	-	-	-
MUC20	ENSG00000176945	3	protein_coding	M10	-	-	-
MYBPHL	ENSG00000221986	1	protein_coding	M10	-	-	-
MYO15A	ENSG00000091536	17	protein_coding	M10	ASD-Down	-	-
MYO5C	ENSG00000128833	15	protein_coding	M10	-	-	-
MYSM1	ENSG00000162601	1	protein_coding	M10	ASD-Down	-	-
NAALAD2	ENSG00000077616	11	protein_coding	M10	-	-	-
NAP1L1	ENSG00000187109	12	protein_coding	M10	-	-	-
NAT8L	ENSG00000185818	4	protein_coding	M10	-	-	-
NBPF20	ENSG00000203832	1	protein_coding	M10	-	-	-
NBPF9	ENSG00000168614	1	protein_coding	M10	-	-	-
NME9	ENSG00000181322	3	protein_coding	M10	-	-	-
NOM1	ENSG00000146909	7	protein_coding	M10	-	-	-
NPHP1	ENSG00000144061	2	protein_coding	M10	-	-	-
NPIPB4	ENSG00000185864	16	protein_coding	M10	-	-	-
NR1D1	ENSG00000126368	17	protein_coding	M10	-	-	-
NR2C1	ENSG00000120798	12	protein_coding	M10	-	-	-
NR6A1	ENSG00000148200	9	protein_coding	M10	-	-	-
NSMAF	ENSG00000035681	8	protein_coding	M10	-	-	-
NUP85	ENSG00000125450	17	protein_coding	M10	-	-	-
OGFOD3	ENSG00000181396	17	protein_coding	M10	-	-	-
OR2AK2	ENSG00000187080	1	protein_coding	M10	-	-	-
OR2L2	ENSG00000203663	1	protein_coding	M10	-	-	-
OR2L3	ENSG00000198128	1	protein_coding	M10	-	-	-
OR2L5	ENSG00000197454	1	protein_coding	M10	-	-	-
OR2L8	ENSG00000196936	1	protein_coding	M10	-	-	-
OR2M4	ENSG00000171180	1	protein_coding	M10	-	-	-
OVCH1	ENSG00000187950	12	protein_coding	M10	-	-	-
OVGP1	ENSG00000085465	1	protein_coding	M10	-	-	-
P2RX5-TAX1BP3	ENSG00000257950	17	protein_coding	M10	-	-	-
PAPPA-AS1	ENSG00000256040	9	protein_coding	M10	-	-	-
PATE2	ENSG00000196844	11	protein_coding	M10	-	-	-
PCDHB6	ENSG00000113211	5	protein_coding	M10	-	-	-
PCID2	ENSG00000126226	13	protein_coding	M10	-	-	-
PDCD5	ENSG00000105185	19	protein_coding	M10	-	-	-
PHC1	ENSG00000111752	12	protein_coding	M10	-	-	-
PHF7	ENSG00000010318	3	protein_coding	M10	-	-	-
PHOSPHO2	ENSG00000144362	2	protein_coding	M10	-	-	-
PIF1	ENSG00000140451	15	protein_coding	M10	-	-	-
PIGG	ENSG00000174227	4	protein_coding	M10	-	-	-
PKD1L1	ENSG00000158683	7	protein_coding	M10	-	-	-
PLEKHA1	ENSG00000107679	10	protein_coding	M10	ASD-Down	-	-
PLEKHA3	ENSG00000116095	2	protein_coding	M10	-	-	-
PLEKHA6	ENSG00000143850	1	protein_coding	M10	-	-	-
PLGLB1	ENSG00000183281	2	protein_coding	M10	-	-	-
PLK1	ENSG00000166851	16	protein_coding	M10	-	SCZ-Up	-
PM20D2	ENSG00000146281	6	protein_coding	M10	-	-	-
PNPLA7	ENSG00000130653	9	protein_coding	M10	-	-	-
POLN	ENSG00000130997	4	protein_coding	M10	-	-	-
POM121	ENSG00000196313	7	protein_coding	M10	-	-	-
POM121C	ENSG00000135213	7	protein_coding	M10	-	-	-
PRMT7	ENSG00000132600	16	protein_coding	M10	ASD-Down	-	-
PROM2	ENSG00000155066	2	protein_coding	M10	-	-	-
PRPSAP1	ENSG00000161542	17	protein_coding	M10	-	-	-
PRSS53	ENSG00000151006	16	protein_coding	M10	-	SCZ-Up	-
PTCH2	ENSG00000117425	1	protein_coding	M10	-	-	-
PURA	ENSG00000185129	5	protein_coding	M10	-	-	-
PUS1	ENSG00000177192	12	protein_coding	M10	-	-	-
PUS10	ENSG00000162927	2	protein_coding	M10	-	-	-
QRICH2	ENSG00000129646	17	protein_coding	M10	-	-	-
RAB40A	ENSG00000172476	X	protein_coding	M10	-	-	-
RAB40AL	ENSG00000102128	X	protein_coding	M10	-	-	-
RABL2A	ENSG00000144134	2	protein_coding	M10	-	-	-
RABL2B	ENSG00000079974	22	protein_coding	M10	ASD-Down	-	-
RALGPS1	ENSG00000136828	9	protein_coding	M10	-	-	-
RARS2	ENSG00000146282	6	protein_coding	M10	-	-	-
RBM26	ENSG00000139746	13	protein_coding	M10	-	-	-
RBMX2	ENSG00000134597	X	protein_coding	M10	-	-	-
REP15	ENSG00000174236	12	protein_coding	M10	-	-	-
REPS1	ENSG00000135597	6	protein_coding	M10	-	-	-
RHCG	ENSG00000140519	15	protein_coding	M10	-	-	-
RNF44	ENSG00000146083	5	protein_coding	M10	-	-	-
RNPC3	ENSG00000185946	1	protein_coding	M10	-	-	-
RP1-102H19.8	ENSG00000226524	6	protein_coding	M10	-	-	-
RP11-1407O15.2	ENSG00000174093	17	protein_coding	M10	-	SCZ-Up	-
RP11-386G21.2	ENSG00000253857	8	protein_coding	M10	-	-	-
RP11-434D12.1	ENSG00000268279	3	protein_coding	M10	-	-	-
RP11-795F19.5	ENSG00000267127	18	protein_coding	M10	-	-	-
RPE	ENSG00000197713	2	protein_coding	M10	-	SCZ-Up	-
RPP21	ENSG00000241370	6	protein_coding	M10	-	-	-
RRH	ENSG00000180245	4	protein_coding	M10	-	-	-
RTEL1-TNFRSF6B	ENSG00000026036	20	protein_coding	M10	-	-	-
SAAL1	ENSG00000166788	11	protein_coding	M10	-	-	-
SCPEP1	ENSG00000121064	17	protein_coding	M10	-	-	-
SDIM1	ENSG00000256391	6	protein_coding	M10	-	-	-
SEC31B	ENSG00000075826	10	protein_coding	M10	-	-	-
SETD6	ENSG00000103037	16	protein_coding	M10	-	-	-
SFI1	ENSG00000198089	22	protein_coding	M10	-	-	-
SFTPA2	ENSG00000185303	10	protein_coding	M10	-	-	-
SFXN2	ENSG00000156398	10	protein_coding	M10	-	-	-
SGK494	ENSG00000167524	17	protein_coding	M10	-	-	-
SKOR1	ENSG00000188779	15	protein_coding	M10	-	-	-
SLC22A13	ENSG00000172940	3	protein_coding	M10	-	-	-
SLC22A14	ENSG00000144671	3	protein_coding	M10	-	-	-
SLC25A41	ENSG00000181240	19	protein_coding	M10	-	-	-
SLC26A10	ENSG00000135502	12	protein_coding	M10	-	-	-
SLC26A11	ENSG00000181045	17	protein_coding	M10	-	SCZ-Up	BD-Up
SLC29A2	ENSG00000174669	11	protein_coding	M10	-	-	-
SLC38A11	ENSG00000169507	2	protein_coding	M10	-	-	-
SLC38A6	ENSG00000139974	14	protein_coding	M10	-	-	-
SLC6A16	ENSG00000063127	19	protein_coding	M10	-	-	-
SLFNL1	ENSG00000171790	1	protein_coding	M10	-	-	-
SLMO1	ENSG00000141391	18	protein_coding	M10	-	-	-
SNAPC3	ENSG00000164975	9	protein_coding	M10	-	-	-
SNRPA1	ENSG00000131876	15	protein_coding	M10	-	-	-
SPATA18	ENSG00000163071	4	protein_coding	M10	-	-	-
SPATA6L	ENSG00000106686	9	protein_coding	M10	-	-	-
SPIN4	ENSG00000186767	X	protein_coding	M10	-	-	-
STEAP1	ENSG00000164647	7	protein_coding	M10	-	-	-
STRADA	ENSG00000266173	17	protein_coding	M10	ASD-Down	-	-
SYCP2	ENSG00000196074	20	protein_coding	M10	-	-	-
SYCP2L	ENSG00000153157	6	protein_coding	M10	-	-	-
TAS2R10	ENSG00000121318	12	protein_coding	M10	-	-	-
TAS2R3	ENSG00000127362	7	protein_coding	M10	-	-	BD-Up
TAS2R4	ENSG00000127364	7	protein_coding	M10	-	-	-
TAS2R5	ENSG00000127366	7	protein_coding	M10	-	-	-
TAS2R9	ENSG00000121381	12	protein_coding	M10	-	-	-
TATDN1	ENSG00000147687	8	protein_coding	M10	-	-	-
TBCD	ENSG00000141556	17	protein_coding	M10	-	-	-
TBCK	ENSG00000145348	4	protein_coding	M10	-	-	-
TCP10L	ENSG00000242220	21	protein_coding	M10	-	-	-
TCTEX1D2	ENSG00000213123	3	protein_coding	M10	-	-	-
TCTN1	ENSG00000204852	12	protein_coding	M10	-	-	-
TDRD6	ENSG00000180113	6	protein_coding	M10	-	-	-
TERF1	ENSG00000147601	8	protein_coding	M10	-	-	-
TFAP2E	ENSG00000116819	1	protein_coding	M10	-	-	-
TFDP2	ENSG00000114126	3	protein_coding	M10	-	-	-
THBS3	ENSG00000169231	1	protein_coding	M10	-	-	-
TMEM232	ENSG00000186952	5	protein_coding	M10	-	-	-
TMEM254	ENSG00000133678	10	protein_coding	M10	-	-	-
TMEM86B	ENSG00000180089	19	protein_coding	M10	-	-	-
TNFRSF25	ENSG00000215788	1	protein_coding	M10	-	-	-
TNFSF4	ENSG00000117586	1	protein_coding	M10	-	-	-
TPCN2	ENSG00000162341	11	protein_coding	M10	-	-	-
TRIM66	ENSG00000166436	11	protein_coding	M10	-	-	-
TRIM7	ENSG00000146054	5	protein_coding	M10	-	-	-
TSEN2	ENSG00000154743	3	protein_coding	M10	-	-	-
TTC18	ENSG00000156042	10	protein_coding	M10	-	-	-
TTC21A	ENSG00000168026	3	protein_coding	M10	-	-	-
TTC26	ENSG00000105948	7	protein_coding	M10	-	-	-
TYSND1	ENSG00000156521	10	protein_coding	M10	-	-	-
UBE2V1	ENSG00000244687	20	protein_coding	M10	-	-	-
UCN	ENSG00000163794	2	protein_coding	M10	-	-	-
USB1	ENSG00000103005	16	protein_coding	M10	-	-	-
USP28	ENSG00000048028	11	protein_coding	M10	-	-	-
USP49	ENSG00000164663	6	protein_coding	M10	-	-	BD-Up
VASH2	ENSG00000143494	1	protein_coding	M10	-	SCZ-Up	-
VWA3A	ENSG00000175267	16	protein_coding	M10	-	-	-
VWCE	ENSG00000167992	11	protein_coding	M10	-	-	-
WBP2	ENSG00000132471	17	protein_coding	M10	-	-	-
WDR27	ENSG00000184465	6	protein_coding	M10	-	-	-
WDR33	ENSG00000136709	2	protein_coding	M10	-	-	-
WDR60	ENSG00000126870	7	protein_coding	M10	-	-	-
WDR61	ENSG00000140395	15	protein_coding	M10	ASD-Down	-	-
WDR66	ENSG00000158023	12	protein_coding	M10	-	-	-
WDR92	ENSG00000243667	2	protein_coding	M10	-	-	-
WHSC1L1	ENSG00000147548	8	protein_coding	M10	-	-	-
XKR6	ENSG00000171044	8	protein_coding	M10	-	-	-
XYLB	ENSG00000093217	3	protein_coding	M10	-	-	-
ZBTB16	ENSG00000109906	11	protein_coding	M10	-	SCZ-Up	-
ZBTB25	ENSG00000089775	14	protein_coding	M10	-	SCZ-Up	-
ZBTB8OS	ENSG00000176261	1	protein_coding	M10	-	-	-
ZDHHC1	ENSG00000159714	16	protein_coding	M10	-	-	-
ZGLP1	ENSG00000220201	19	protein_coding	M10	-	-	-
ZNF500	ENSG00000103199	16	protein_coding	M10	-	-	-
ZNF534	ENSG00000198633	19	protein_coding	M10	-	-	-
ZNF568	ENSG00000198453	19	protein_coding	M10	-	-	-
ZNF595	ENSG00000197701	4	protein_coding	M10	-	-	-
ZNF66	ENSG00000160229	19	protein_coding	M10	-	-	-
ZNF682	ENSG00000197124	19	protein_coding	M10	-	-	-
ZNF706	ENSG00000120963	8	protein_coding	M10	-	-	-
ZNF780B	ENSG00000128000	19	protein_coding	M10	-	-	-
ZNF793	ENSG00000188227	19	protein_coding	M10	-	-	-
ZNF852	ENSG00000178917	3	protein_coding	M10	-	-	-
ZRSR2	ENSG00000169249	X	protein_coding	M10	-	-	-
AC003102.3	ENSG00000267750	17	lncRNA	M10	-	-	-
AC003682.16	ENSG00000268392	19	lncRNA	M10	-	-	-
AC004257.3	ENSG00000270143	19	lncRNA	M10	-	-	-
AC004540.5	ENSG00000214870	7	lncRNA	M10	-	-	-
AC005162.5	ENSG00000233517	7	lncRNA	M10	-	SCZ-Down	-
AC005518.2	ENSG00000230190	7	lncRNA	M10	-	-	-
AC005740.6	ENSG00000271871	5	lncRNA	M10	-	-	-
AC005754.8	ENSG00000272108	5	lncRNA	M10	-	-	-
AC006003.3	ENSG00000231515	7	lncRNA	M10	-	-	-
AC006262.6	ENSG00000268460	19	lncRNA	M10	-	-	-
AC007038.7	ENSG00000229127	2	lncRNA	M10	-	-	-
AC007386.4	ENSG00000232613	2	lncRNA	M10	-	-	-
AC007557.3	ENSG00000227021	2	lncRNA	M10	-	-	-
AC009228.1	ENSG00000242628	2	lncRNA	M10	-	-	-
AC009961.3	ENSG00000226266	2	lncRNA	M10	-	-	-
AC010504.2	ENSG00000267219	19	lncRNA	M10	-	-	-
AC011196.3	ENSG00000235518	15	lncRNA	M10	-	-	-
AC011995.3	ENSG00000228391	2	lncRNA	M10	-	-	-
AC012358.7	ENSG00000203327	2	lncRNA	M10	-	-	-
AC013460.1	ENSG00000229727	2	lncRNA	M10	-	-	-
AC015849.13	ENSG00000267347	17	lncRNA	M10	-	-	-
AC019118.2	ENSG00000234423	2	lncRNA	M10	ASD-Down	-	-
AC019118.3	ENSG00000236760	2	lncRNA	M10	-	SCZ-Down	-
AC025335.1	ENSG00000179859	17	lncRNA	M10	-	SCZ-Up	-
AC034220.3	ENSG00000233006	5	lncRNA	M10	-	-	-
AC068039.4	ENSG00000228389	2	lncRNA	M10	-	-	-
AC083900.1	ENSG00000225111	2	lncRNA	M10	-	-	-
AC092168.2	ENSG00000232034	2	lncRNA	M10	-	-	-
AC093415.2	ENSG00000235257	3	lncRNA	M10	-	-	-
AC093642.3	ENSG00000237940	2	lncRNA	M10	-	-	-
AC093843.1	ENSG00000224819	2	lncRNA	M10	ASD-Down	-	-
AC097662.2	ENSG00000236432	2	lncRNA	M10	-	SCZ-Down	-
AC100830.4	ENSG00000265967	15	lncRNA	M10	-	-	-
AC115522.3	ENSG00000268601	19	lncRNA	M10	-	-	-
AC127904.2	ENSG00000230732	3	lncRNA	M10	-	-	-
AC140912.1	ENSG00000261227	16	lncRNA	M10	-	-	-
AC144833.1	ENSG00000261426	15	lncRNA	M10	-	-	-
ADAM20P1	ENSG00000259158	14	lncRNA	M10	-	-	-
AF064858.10	ENSG00000237609	21	lncRNA	M10	-	-	-
AF064858.11	ENSG00000237721	21	lncRNA	M10	-	-	-
AF064858.8	ENSG00000235888	21	lncRNA	M10	-	-	-
AF131215.2	ENSG00000255310	8	lncRNA	M10	-	SCZ-Down	-
AF131215.3	ENSG00000254936	8	lncRNA	M10	-	-	-
AF131215.4	ENSG00000254556	8	lncRNA	M10	-	-	-
AF131215.6	ENSG00000254839	8	lncRNA	M10	-	-	-
AF131215.9	ENSG00000269918	8	lncRNA	M10	-	-	-
AF146191.4	ENSG00000245685	4	lncRNA	M10	-	-	-
AP000221.1	ENSG00000229962	21	lncRNA	M10	-	-	-
AP000255.6	ENSG00000273091	21	lncRNA	M10	-	-	-
AP001271.3	ENSG00000227726	11	lncRNA	M10	-	-	-
AP001429.1	ENSG00000270116	21	lncRNA	M10	-	-	-
AP001619.2	ENSG00000227698	21	lncRNA	M10	-	-	-
AP006222.2	ENSG00000228463	1	lncRNA	M10	-	-	-
AP006621.6	ENSG00000255142	11	lncRNA	M10	-	-	-
ARHGAP26-IT1	ENSG00000230789	5	lncRNA	M10	-	-	-
ARHGEF7-IT1	ENSG00000233644	13	lncRNA	M10	-	-	-
ARHGEF9-IT1	ENSG00000231729	X	lncRNA	M10	-	-	-
ATP2B2-IT1	ENSG00000236999	3	lncRNA	M10	-	-	-
ATP2B2-IT2	ENSG00000224771	3	lncRNA	M10	-	-	-
BSN-AS2	ENSG00000226913	3	lncRNA	M10	-	-	-
C1orf132	ENSG00000203709	1	lncRNA	M10	-	-	-
C1RL-AS1	ENSG00000205885	12	lncRNA	M10	-	SCZ-Up	-
C20orf203	ENSG00000198547	20	lncRNA	M10	-	-	BD-Up
CACNA1C-IT3	ENSG00000256721	12	lncRNA	M10	-	-	-
CAMTA1-IT1	ENSG00000237402	1	lncRNA	M10	-	-	-
CBR3-AS1	ENSG00000236830	21	lncRNA	M10	-	-	-
CMP21-97G8.1	ENSG00000273104	21	lncRNA	M10	-	-	-
CPEB2-AS1	ENSG00000247624	4	lncRNA	M10	-	-	-
CTA-217C2.2	ENSG00000273243	22	lncRNA	M10	-	-	-
CTB-113P19.5	ENSG00000272112	5	lncRNA	M10	-	-	-
CTB-129O4.1	ENSG00000248367	5	lncRNA	M10	-	-	-
CTB-13F3.1	ENSG00000273055	7	lncRNA	M10	-	-	-
CTB-152G17.6	ENSG00000272918	7	lncRNA	M10	-	-	-
CTB-31N19.3	ENSG00000261596	16	lncRNA	M10	-	-	-
CTB-75G16.3	ENSG00000267067	17	lncRNA	M10	-	-	-
CTB-78F1.2	ENSG00000253357	5	lncRNA	M10	-	-	-
CTC-137K3.1	ENSG00000270137	8	lncRNA	M10	-	-	-
CTC-218H9.1	ENSG00000249605	5	lncRNA	M10	-	-	-
CTC-251D13.1	ENSG00000271795	5	lncRNA	M10	-	-	-
CTC-277H1.7	ENSG00000262691	16	lncRNA	M10	-	-	-
CTC-297N7.8	ENSG00000273290	17	lncRNA	M10	-	-	-
CTC-304I17.3	ENSG00000265775	17	lncRNA	M10	-	SCZ-Up	BD-Up
CTC-304I17.4	ENSG00000263485	17	lncRNA	M10	-	-	-
CTC-308K20.1	ENSG00000204758	5	lncRNA	M10	-	-	-
CTC-340A15.2	ENSG00000241956	5	lncRNA	M10	-	-	-
CTD-2012K14.6	ENSG00000261386	16	lncRNA	M10	-	SCZ-Up	-
CTD-2023J5.1	ENSG00000255076	8	lncRNA	M10	-	-	-
CTD-2033D15.1	ENSG00000259279	15	lncRNA	M10	-	-	-
CTD-2050B12.1	ENSG00000261013	16	lncRNA	M10	-	-	-
CTD-2081C10.7	ENSG00000272416	5	lncRNA	M10	ASD-Up	-	-
CTD-2278I10.4	ENSG00000269815	19	lncRNA	M10	-	-	-
CTD-2281E23.2	ENSG00000254269	8	lncRNA	M10	-	-	-
CTD-2286N8.2	ENSG00000267655	18	lncRNA	M10	-	-	-
CTD-2308G16.1	ENSG00000259377	15	lncRNA	M10	-	-	-
CTD-2319I12.4	ENSG00000267248	17	lncRNA	M10	-	-	-
CTD-2349P21.5	ENSG00000263603	17	lncRNA	M10	-	-	-
CTD-2366F13.2	ENSG00000272123	5	lncRNA	M10	-	-	-
CTD-2517M22.14	ENSG00000255182	8	lncRNA	M10	-	SCZ-Down	-
CTD-2528L19.6	ENSG00000267152	19	lncRNA	M10	-	-	-
CTD-2530H12.8	ENSG00000255434	11	lncRNA	M10	-	-	-
CTD-2538G9.5	ENSG00000268743	19	lncRNA	M10	-	-	-
CTD-2540M10.1	ENSG00000259888	16	lncRNA	M10	-	-	-
CTD-2542L18.1	ENSG00000260417	16	lncRNA	M10	-	-	-
CTD-2547L16.1	ENSG00000245281	8	lncRNA	M10	-	-	-
CTD-2560K21.6	ENSG00000268231	19	lncRNA	M10	-	-	-
CTD-3096M3.2	ENSG00000266288	18	lncRNA	M10	-	SCZ-Down	-
CTD-3118D7.1	ENSG00000259690	15	lncRNA	M10	-	-	-
CTD-3138B18.6	ENSG00000268201	19	lncRNA	M10	-	-	-
CTD-3195I5.5	ENSG00000262194	17	lncRNA	M10	-	-	-
CTD-3234P18.2	ENSG00000266935	19	lncRNA	M10	-	-	-
CYP4F26P	ENSG00000226562	9	lncRNA	M10	-	-	-
CYP4F35P	ENSG00000265787	18	lncRNA	M10	-	-	-
DAPK1-IT1	ENSG00000236709	9	lncRNA	M10	-	-	-
DIO3OS	ENSG00000258498	14	lncRNA	M10	-	-	-
DNM1P35	ENSG00000246877	15	lncRNA	M10	-	-	-
DSCAM-IT1	ENSG00000233756	21	lncRNA	M10	-	-	-
E2F3-IT1	ENSG00000224707	6	lncRNA	M10	-	-	-
ERICH1-AS1	ENSG00000237647	8	lncRNA	M10	-	-	-
FAM155A-IT1	ENSG00000227248	13	lncRNA	M10	-	-	-
FAM66A	ENSG00000227888	8	lncRNA	M10	ASD-Down	-	-
FAM66C	ENSG00000226711	12	lncRNA	M10	-	-	-
FAM66D	ENSG00000255052	8	lncRNA	M10	-	-	-
FAM85A	ENSG00000255495	8	lncRNA	M10	-	SCZ-Up	-
FAM95B1	ENSG00000223839	9	lncRNA	M10	-	SCZ-Up	-
FGF14-IT1	ENSG00000243319	13	lncRNA	M10	-	-	-
FRY-AS1	ENSG00000237637	13	lncRNA	M10	-	-	-
GS1-115G20.1	ENSG00000230470	1	lncRNA	M10	-	-	-
GS1-166A23.2	ENSG00000272361	7	lncRNA	M10	-	-	-
GS1-304P7.3	ENSG00000273198	1	lncRNA	M10	-	-	-
HECW1-IT1	ENSG00000181211	7	lncRNA	M10	-	-	-
HLCS-IT1	ENSG00000237646	21	lncRNA	M10	-	-	-
HPYR1	ENSG00000253521	8	lncRNA	M10	-	-	-
HS1BP3-IT1	ENSG00000231948	2	lncRNA	M10	-	-	-
HULC	ENSG00000251164	6	lncRNA	M10	-	-	-
KB-1000E4.2	ENSG00000260640	8	lncRNA	M10	-	-	-
KB-1410C5.5	ENSG00000271882	8	lncRNA	M10	-	-	-
KB-1460A1.5	ENSG00000261087	8	lncRNA	M10	-	SCZ-Up	-
KBTBD11-OT1	ENSG00000253696	8	lncRNA	M10	-	-	-
KCND3-IT1	ENSG00000232558	1	lncRNA	M10	-	-	-
KCNQ5-IT1	ENSG00000233844	6	lncRNA	M10	ASD-Down	-	-
KIF9-AS1	ENSG00000227398	3	lncRNA	M10	-	SCZ-Up	-
KTN1-AS1	ENSG00000186615	14	lncRNA	M10	-	-	BD-Up
LA16c-380H5.5	ENSG00000272079	16	lncRNA	M10	-	-	-
LA16c-390H2.4	ENSG00000262312	16	lncRNA	M10	-	-	-
LINC-PINT	ENSG00000231721	7	lncRNA	M10	-	-	-
LINC00158	ENSG00000185433	21	lncRNA	M10	-	-	-
LINC00173	ENSG00000196668	12	lncRNA	M10	-	SCZ-Up	BD-Up
LINC00176	ENSG00000196421	20	lncRNA	M10	-	-	-
LINC00202-1	ENSG00000232224	10	lncRNA	M10	-	-	-
LINC00283	ENSG00000231633	13	lncRNA	M10	-	-	-
LINC00384	ENSG00000232117	13	lncRNA	M10	-	-	-
LINC00562	ENSG00000260388	13	lncRNA	M10	-	-	-
LINC00568	ENSG00000228126	1	lncRNA	M10	-	-	-
LINC00614	ENSG00000236983	10	lncRNA	M10	-	-	-
LINC00665	ENSG00000232677	19	lncRNA	M10	-	-	-
LINC00843	ENSG00000178440	10	lncRNA	M10	-	-	-
LINC00846	ENSG00000186842	21	lncRNA	M10	-	SCZ-Up	-
LINC00869	ENSG00000226067	1	lncRNA	M10	-	-	-
LINC00882	ENSG00000242759	3	lncRNA	M10	ASD-Down	-	-
LINC00893	ENSG00000241769	X	lncRNA	M10	-	SCZ-Down	-
LINC00937	ENSG00000226091	12	lncRNA	M10	-	-	-
LINC00951	ENSG00000204092	6	lncRNA	M10	-	-	-
LINC00969	ENSG00000242086	3	lncRNA	M10	-	-	-
LINC01155	ENSG00000232593	X	lncRNA	M10	-	-	-
LL0XNC01-116E7.2	ENSG00000231728	X	lncRNA	M10	-	-	-
MAST4-IT1	ENSG00000249057	5	lncRNA	M10	-	-	-
MEF2C-AS1	ENSG00000248309	5	lncRNA	M10	-	SCZ-Up	BD-Up
MFI2-AS1	ENSG00000228109	3	lncRNA	M10	-	-	-
MIR29A	ENSG00000226380	7	lncRNA	M10	-	-	-
MYCBP2-AS2	ENSG00000229521	13	lncRNA	M10	-	-	-
NAMA	ENSG00000271086	9	lncRNA	M10	-	-	BD-Up
NARF-IT1	ENSG00000266236	17	lncRNA	M10	-	-	-
NRG1-IT1	ENSG00000253974	8	lncRNA	M10	-	-	-
NTM-IT	ENSG00000238262	11	lncRNA	M10	-	-	-
OPCML-IT1	ENSG00000254896	11	lncRNA	M10	-	SCZ-Down	-
OPCML-IT2	ENSG00000255371	11	lncRNA	M10	-	-	-
OSGEPL1-AS1	ENSG00000253559	2	lncRNA	M10	-	-	-
PLCB1-IT1	ENSG00000225479	20	lncRNA	M10	-	-	-
PRC1-AS1	ENSG00000258725	15	lncRNA	M10	-	-	-
RASA2-IT1	ENSG00000250170	3	lncRNA	M10	-	-	-
RBFADN	ENSG00000261126	18	lncRNA	M10	-	-	-
RNF139-AS1	ENSG00000245149	8	lncRNA	M10	-	-	BD-Up
RP1-140C12.2	ENSG00000261003	6	lncRNA	M10	-	-	-
RP1-161P9.5	ENSG00000266911	17	lncRNA	M10	-	-	-
RP1-168L15.5	ENSG00000261420	6	lncRNA	M10	-	-	-
RP1-224A6.9	ENSG00000271840	1	lncRNA	M10	-	-	-
RP1-249I4.2	ENSG00000232311	6	lncRNA	M10	-	-	-
RP1-251M9.2	ENSG00000231496	10	lncRNA	M10	-	-	-
RP1-253P7.1	ENSG00000264167	17	lncRNA	M10	-	-	-
RP1-257A7.5	ENSG00000272379	6	lncRNA	M10	-	-	-
RP1-288L1.5	ENSG00000234891	22	lncRNA	M10	-	-	-
RP1-63G5.7	ENSG00000237862	22	lncRNA	M10	-	-	BD-Up
RP1-77H15.1	ENSG00000266803	17	lncRNA	M10	-	-	-
RP1-90G24.11	ENSG00000273325	22	lncRNA	M10	-	-	-
RP1-90G24.6	ENSG00000224050	22	lncRNA	M10	-	-	-
RP1-90J20.11	ENSG00000261015	6	lncRNA	M10	-	-	-
RP1-90J20.12	ENSG00000270346	6	lncRNA	M10	-	-	-
RP1-97G4.1	ENSG00000257835	12	lncRNA	M10	-	-	-
RP11-1020A11.1	ENSG00000269894	3	lncRNA	M10	-	-	-
RP11-102L12.2	ENSG00000259326	15	lncRNA	M10	-	-	-
RP11-1049H7.2	ENSG00000253805	8	lncRNA	M10	-	-	-
RP11-1057B6.1	ENSG00000273165	2	lncRNA	M10	-	-	-
RP11-107M16.2	ENSG00000236427	1	lncRNA	M10	-	-	-
RP11-109A6.3	ENSG00000227374	10	lncRNA	M10	-	-	-
RP11-109D24.1	ENSG00000260600	16	lncRNA	M10	-	-	-
RP11-10N23.2	ENSG00000253854	8	lncRNA	M10	-	-	-
RP11-1109F11.5	ENSG00000271259	12	lncRNA	M10	-	-	-
RP11-110G21.2	ENSG00000253475	8	lncRNA	M10	-	-	-
RP11-111A21.1	ENSG00000258526	14	lncRNA	M10	-	-	-
RP11-111J6.2	ENSG00000260331	2	lncRNA	M10	-	-	-
RP11-111K18.2	ENSG00000261019	7	lncRNA	M10	-	-	-
RP11-111M22.5	ENSG00000271757	11	lncRNA	M10	-	-	-
RP11-112J3.16	ENSG00000227388	9	lncRNA	M10	-	-	-
RP11-114I8.4	ENSG00000273488	3	lncRNA	M10	-	-	-
RP11-1152H14.1	ENSG00000271320	2	lncRNA	M10	-	-	-
RP11-117L5.4	ENSG00000256064	12	lncRNA	M10	-	-	-
RP11-1191J2.5	ENSG00000272927	4	lncRNA	M10	-	-	-
RP11-11C20.3	ENSG00000272076	8	lncRNA	M10	-	-	-
RP11-120K24.4	ENSG00000269356	13	lncRNA	M10	-	-	-
RP11-120K24.5	ENSG00000269376	13	lncRNA	M10	-	SCZ-Down	-
RP11-121C2.2	ENSG00000259959	4	lncRNA	M10	-	-	-
RP11-121P10.1	ENSG00000236075	6	lncRNA	M10	-	-	-
RP11-122G18.5	ENSG00000235477	1	lncRNA	M10	-	-	BD-Up
RP11-122G18.8	ENSG00000273075	1	lncRNA	M10	-	-	-
RP11-1246C19.1	ENSG00000273230	7	lncRNA	M10	-	-	-
RP11-128A17.1	ENSG00000259460	15	lncRNA	M10	-	-	-
RP11-130L8.2	ENSG00000269976	2	lncRNA	M10	-	-	-
RP11-138A9.1	ENSG00000271204	7	lncRNA	M10	-	-	-
RP11-1391J7.1	ENSG00000250397	11	lncRNA	M10	-	-	-
RP11-13K12.2	ENSG00000267665	17	lncRNA	M10	-	-	-
RP11-145P16.3	ENSG00000270523	15	lncRNA	M10	-	-	-
RP11-147L13.8	ENSG00000267731	17	lncRNA	M10	-	SCZ-Up	BD-Up
RP11-14I17.2	ENSG00000253430	8	lncRNA	M10	-	-	-
RP11-14I17.3	ENSG00000254362	8	lncRNA	M10	-	-	-
RP11-155O18.6	ENSG00000272100	1	lncRNA	M10	-	-	-
RP11-158G18.1	ENSG00000272477	3	lncRNA	M10	-	-	-
RP11-159D12.2	ENSG00000264112	17	lncRNA	M10	-	SCZ-Up	-
RP11-15A1.3	ENSG00000267058	19	lncRNA	M10	-	-	-
RP11-15H20.6	ENSG00000213971	19	lncRNA	M10	-	SCZ-Up	-
RP11-166B2.3	ENSG00000261560	16	lncRNA	M10	-	-	-
RP11-167N5.5	ENSG00000267834	9	lncRNA	M10	-	-	-
RP11-16E23.3	ENSG00000261544	15	lncRNA	M10	-	-	-
RP11-16P6.1	ENSG00000261428	2	lncRNA	M10	-	SCZ-Down	-
RP11-171I2.1	ENSG00000267784	2	lncRNA	M10	-	-	-
RP11-171I2.3	ENSG00000271401	2	lncRNA	M10	-	-	-
RP11-171I2.4	ENSG00000271141	2	lncRNA	M10	-	-	-
RP11-173B14.4	ENSG00000228444	13	lncRNA	M10	-	-	-
RP11-174G6.5	ENSG00000261324	12	lncRNA	M10	-	-	-
RP11-17A19.2	ENSG00000263677	18	lncRNA	M10	-	-	-
RP11-17M24.1	ENSG00000265356	17	lncRNA	M10	-	-	-
RP11-181B11.1	ENSG00000254370	8	lncRNA	M10	-	-	-
RP11-188P17.2	ENSG00000272646	4	lncRNA	M10	-	-	-
RP11-18F14.4	ENSG00000260064	16	lncRNA	M10	-	-	-
RP11-192H23.8	ENSG00000264608	17	lncRNA	M10	-	-	-
RP11-194N12.2	ENSG00000267222	17	lncRNA	M10	-	-	-
RP11-197M22.2	ENSG00000225213	10	lncRNA	M10	-	-	-
RP11-197P3.5	ENSG00000229587	9	lncRNA	M10	-	-	-
RP11-1C8.4	ENSG00000253477	8	lncRNA	M10	-	-	-
RP11-1C8.6	ENSG00000266289	8	lncRNA	M10	-	-	-
RP11-206L10.9	ENSG00000237491	1	lncRNA	M10	-	SCZ-Up	-
RP11-209D14.4	ENSG00000266126	17	lncRNA	M10	-	-	-
RP11-212D3.4	ENSG00000226854	X	lncRNA	M10	-	-	-
RP11-214K3.18	ENSG00000270095	12	lncRNA	M10	-	-	-
RP11-214K3.19	ENSG00000270061	12	lncRNA	M10	-	-	-
RP11-214K3.20	ENSG00000269938	12	lncRNA	M10	-	-	-
RP11-214K3.21	ENSG00000269997	12	lncRNA	M10	-	-	-
RP11-214K3.22	ENSG00000270048	12	lncRNA	M10	-	-	-
RP11-214K3.23	ENSG00000270130	12	lncRNA	M10	-	-	-
RP11-214K3.24	ENSG00000269923	12	lncRNA	M10	-	SCZ-Down	-
RP11-216L13.19	ENSG00000273066	9	lncRNA	M10	-	-	-
RP11-21B21.4	ENSG00000261744	16	lncRNA	M10	-	-	-
RP11-22A3.2	ENSG00000250371	4	lncRNA	M10	-	-	-
RP11-230C9.4	ENSG00000271265	6	lncRNA	M10	-	-	-
RP11-234K24.3	ENSG00000232406	20	lncRNA	M10	-	SCZ-Down	-
RP11-236J17.5	ENSG00000248332	11	lncRNA	M10	-	-	-
RP11-244H3.1	ENSG00000241014	1	lncRNA	M10	-	-	BD-Up
RP11-245J9.5	ENSG00000271843	3	lncRNA	M10	-	-	-
RP11-248J18.3	ENSG00000270062	14	lncRNA	M10	-	-	-
RP11-250B2.6	ENSG00000272129	6	lncRNA	M10	-	-	-
RP11-252A24.7	ENSG00000260539	16	lncRNA	M10	-	-	-
RP11-252P19.2	ENSG00000223942	6	lncRNA	M10	-	-	-
RP11-253I19.3	ENSG00000255670	12	lncRNA	M10	-	-	-
RP11-255P5.2	ENSG00000272542	13	lncRNA	M10	-	-	-
RP11-258C19.7	ENSG00000270189	X	lncRNA	M10	-	-	-
RP11-258F22.1	ENSG00000226578	10	lncRNA	M10	-	-	-
RP11-259O2.1	ENSG00000248994	5	lncRNA	M10	-	-	-
RP11-262I2.2	ENSG00000224222	10	lncRNA	M10	-	-	-
RP11-265E18.1	ENSG00000272905	7	lncRNA	M10	-	-	-
RP11-270M14.5	ENSG00000258876	14	lncRNA	M10	-	-	-
RP11-272L13.3	ENSG00000269998	1	lncRNA	M10	-	-	-
RP11-274B21.10	ENSG00000271553	7	lncRNA	M10	-	-	-
RP11-274B21.9	ENSG00000271344	7	lncRNA	M10	-	-	-
RP11-276H19.1	ENSG00000226237	9	lncRNA	M10	ASD-Down	-	-
RP11-279L11.1	ENSG00000253162	8	lncRNA	M10	-	-	-
RP11-282K24.3	ENSG00000253284	12	lncRNA	M10	-	-	-
RP11-283I3.6	ENSG00000261799	12	lncRNA	M10	-	SCZ-Up	-
RP11-288H12.4	ENSG00000270949	6	lncRNA	M10	-	-	-
RP11-295D4.1	ENSG00000262712	16	lncRNA	M10	-	-	-
RP11-295K2.3	ENSG00000229739	1	lncRNA	M10	-	-	-
RP11-29B2.5	ENSG00000269942	13	lncRNA	M10	-	-	-
RP11-2H3.6	ENSG00000272885	4	lncRNA	M10	-	-	-
RP11-300A12.2	ENSG00000259814	15	lncRNA	M10	-	-	-
RP11-304L19.3	ENSG00000261123	16	lncRNA	M10	-	-	-
RP11-305L7.7	ENSG00000273381	9	lncRNA	M10	-	-	-
RP11-305O4.3	ENSG00000273455	3	lncRNA	M10	-	-	-
RP11-313C15.1	ENSG00000253726	8	lncRNA	M10	-	-	-
RP11-314C16.1	ENSG00000230939	6	lncRNA	M10	-	-	-
RP11-316E14.6	ENSG00000259606	14	lncRNA	M10	-	-	-
RP11-319G6.3	ENSG00000248790	3	lncRNA	M10	-	-	-
RP11-31I22.1	ENSG00000265544	17	lncRNA	M10	-	-	-
RP11-320P7.1	ENSG00000257613	12	lncRNA	M10	-	-	-
RP11-324I22.4	ENSG00000271335	10	lncRNA	M10	-	-	-
RP11-325L7.2	ENSG00000250260	5	lncRNA	M10	-	-	-
RP11-326J18.1	ENSG00000241596	3	lncRNA	M10	-	-	-
RP11-328K2.1	ENSG00000254048	8	lncRNA	M10	-	-	-
RP11-333E1.1	ENSG00000261879	17	lncRNA	M10	-	-	-
RP11-337L12.1	ENSG00000256085	12	lncRNA	M10	-	SCZ-Down	-
RP11-33B1.3	ENSG00000250950	4	lncRNA	M10	-	-	-
RP11-344A5.1	ENSG00000225299	10	lncRNA	M10	-	-	-
RP11-344E13.3	ENSG00000233098	17	lncRNA	M10	-	-	-
RP11-344E13.4	ENSG00000266369	17	lncRNA	M10	-	-	-
RP11-348N5.7	ENSG00000270589	10	lncRNA	M10	-	-	-
RP11-348P10.2	ENSG00000272077	3	lncRNA	M10	-	-	-
RP11-356B19.11	ENSG00000271833	9	lncRNA	M10	-	-	-
RP11-359J14.2	ENSG00000256973	12	lncRNA	M10	-	-	-
RP11-362K14.5	ENSG00000269984	3	lncRNA	M10	-	-	-
RP11-364C11.3	ENSG00000256031	12	lncRNA	M10	-	-	-
RP11-367N14.2	ENSG00000232648	4	lncRNA	M10	-	-	-
RP11-370K11.1	ENSG00000232184	1	lncRNA	M10	-	-	-
RP11-379B18.5	ENSG00000241288	3	lncRNA	M10	-	-	-
RP11-379F4.8	ENSG00000271778	3	lncRNA	M10	-	-	-
RP11-380G5.2	ENSG00000224745	10	lncRNA	M10	-	-	-
RP11-385D13.3	ENSG00000266538	17	lncRNA	M10	-	-	-
RP11-388M20.1	ENSG00000260060	16	lncRNA	M10	-	-	-
RP11-389C8.3	ENSG00000272365	5	lncRNA	M10	-	-	-
RP11-38G5.2	ENSG00000259548	15	lncRNA	M10	-	-	-
RP11-391M1.4	ENSG00000272452	3	lncRNA	M10	-	-	-
RP11-395P17.3	ENSG00000234771	9	lncRNA	M10	-	-	-
RP11-397O4.1	ENSG00000229206	10	lncRNA	M10	-	-	-
RP11-398B16.2	ENSG00000233052	10	lncRNA	M10	-	-	-
RP11-408A13.3	ENSG00000273399	9	lncRNA	M10	-	-	-
RP11-415F23.2	ENSG00000271964	3	lncRNA	M10	-	-	-
RP11-415J8.7	ENSG00000270115	1	lncRNA	M10	-	-	-
RP11-419I17.1	ENSG00000270154	8	lncRNA	M10	-	-	-
RP11-420N3.2	ENSG00000260411	16	lncRNA	M10	-	-	-
RP11-429J17.2	ENSG00000181097	8	lncRNA	M10	-	-	-
RP11-42O15.3	ENSG00000271992	1	lncRNA	M10	-	-	-
RP11-434P11.2	ENSG00000273245	2	lncRNA	M10	-	-	-
RP11-438L19.1	ENSG00000272800	2	lncRNA	M10	-	-	-
RP11-439E19.10	ENSG00000260855	1	lncRNA	M10	-	-	-
RP11-439E19.3	ENSG00000227953	1	lncRNA	M10	-	-	-
RP11-439E19.7	ENSG00000235021	1	lncRNA	M10	-	-	-
RP11-440D17.4	ENSG00000273305	2	lncRNA	M10	-	-	-
RP11-445H22.3	ENSG00000132832	20	lncRNA	M10	-	-	-
RP11-445H22.4	ENSG00000244558	20	lncRNA	M10	-	-	-
RP11-449G16.1	ENSG00000273035	2	lncRNA	M10	-	-	-
RP11-44F14.5	ENSG00000259926	16	lncRNA	M10	-	-	-
RP11-450H6.3	ENSG00000260385	13	lncRNA	M10	-	-	-
RP11-455J20.3	ENSG00000273240	2	lncRNA	M10	-	-	-
RP11-468H14.2	ENSG00000249258	8	lncRNA	M10	-	-	-
RP11-468I15.1	ENSG00000260835	16	lncRNA	M10	-	-	-
RP11-46F15.2	ENSG00000238260	1	lncRNA	M10	-	-	-
RP11-473M20.14	ENSG00000263072	16	lncRNA	M10	-	-	BD-Up
RP11-475O6.1	ENSG00000233008	1	lncRNA	M10	-	-	-
RP11-479O17.10	ENSG00000273372	10	lncRNA	M10	-	-	-
RP11-481G8.2	ENSG00000229569	10	lncRNA	M10	-	-	-
RP11-482D24.2	ENSG00000257711	12	lncRNA	M10	-	-	-
RP11-484K9.4	ENSG00000272844	3	lncRNA	M10	-	-	-
RP11-485G4.2	ENSG00000272565	3	lncRNA	M10	-	-	-
RP11-488C13.5	ENSG00000258301	14	lncRNA	M10	-	SCZ-Up	-
RP11-48G14.1	ENSG00000261823	15	lncRNA	M10	-	-	-
RP11-48G14.2	ENSG00000259941	15	lncRNA	M10	-	SCZ-Up	-
RP11-490G2.2	ENSG00000259946	1	lncRNA	M10	-	-	-
RP11-491F9.8	ENSG00000259957	16	lncRNA	M10	-	-	-
RP11-497D6.5	ENSG00000272397	6	lncRNA	M10	-	-	-
RP11-497H17.1	ENSG00000262663	17	lncRNA	M10	-	-	-
RP11-498E2.7	ENSG00000269979	9	lncRNA	M10	-	-	-
RP11-498E2.8	ENSG00000270102	9	lncRNA	M10	-	-	-
RP11-506O24.2	ENSG00000271917	1	lncRNA	M10	-	-	-
RP11-508N22.12	ENSG00000272983	10	lncRNA	M10	-	SCZ-Up	BD-Up
RP11-508N22.13	ENSG00000273019	10	lncRNA	M10	-	-	-
RP11-509E10.1	ENSG00000257180	16	lncRNA	M10	-	-	-
RP11-513M16.8	ENSG00000273226	9	lncRNA	M10	-	SCZ-Up	-
RP11-517C16.2	ENSG00000261286	16	lncRNA	M10	-	-	-
RP11-522N14.2	ENSG00000256596	12	lncRNA	M10	-	-	-
RP11-526I2.5	ENSG00000270127	15	lncRNA	M10	-	SCZ-Down	-
RP11-527F13.1	ENSG00000231842	6	lncRNA	M10	-	-	-
RP11-52A20.2	ENSG00000272033	1	lncRNA	M10	-	-	-
RP11-531A24.5	ENSG00000253636	8	lncRNA	M10	-	-	-
RP11-532F6.5	ENSG00000271911	6	lncRNA	M10	-	-	-
RP11-539E19.2	ENSG00000235279	10	lncRNA	M10	-	-	-
RP11-539I5.1	ENSG00000225302	10	lncRNA	M10	-	-	-
RP11-53O19.3	ENSG00000272335	5	lncRNA	M10	-	SCZ-Up	-
RP11-544I20.2	ENSG00000214770	14	lncRNA	M10	-	-	-
RP11-547D23.1	ENSG00000258731	14	lncRNA	M10	-	-	-
RP11-552E20.4	ENSG00000226070	6	lncRNA	M10	-	-	-
RP11-552M11.4	ENSG00000243960	1	lncRNA	M10	-	-	-
RP11-552M11.8	ENSG00000260948	1	lncRNA	M10	-	SCZ-Up	BD-Up
RP11-554A11.7	ENSG00000260895	11	lncRNA	M10	-	-	-
RP11-557L19.1	ENSG00000272002	2	lncRNA	M10	ASD-Down	-	-
RP11-55K13.1	ENSG00000260495	16	lncRNA	M10	-	-	-
RP11-561O23.8	ENSG00000226904	9	lncRNA	M10	-	-	-
RP11-571M6.18	ENSG00000269903	12	lncRNA	M10	-	-	-
RP11-572C21.1	ENSG00000251536	12	lncRNA	M10	-	-	-
RP11-573D15.2	ENSG00000232233	3	lncRNA	M10	-	-	-
RP11-574O16.1	ENSG00000259855	2	lncRNA	M10	-	-	-
RP11-588P7.1	ENSG00000258419	14	lncRNA	M10	-	SCZ-Down	-
RP11-589B3.6	ENSG00000226676	10	lncRNA	M10	ASD-Down	-	-
RP11-5N11.2	ENSG00000248624	5	lncRNA	M10	-	-	-
RP11-5N11.3	ENSG00000249114	5	lncRNA	M10	-	-	-
RP11-5N11.7	ENSG00000249688	5	lncRNA	M10	-	SCZ-Down	-
RP11-614O9.1	ENSG00000259037	14	lncRNA	M10	-	-	-
RP11-637O19.2	ENSG00000235051	6	lncRNA	M10	-	-	-
RP11-642D21.1	ENSG00000254141	8	lncRNA	M10	-	-	-
RP11-645C24.5	ENSG00000260306	16	lncRNA	M10	-	-	-
RP11-646I6.6	ENSG00000270147	4	lncRNA	M10	-	-	-
RP11-658F2.8	ENSG00000258297	11	lncRNA	M10	-	-	-
RP11-666A20.4	ENSG00000248787	3	lncRNA	M10	-	-	-
RP11-66D17.5	ENSG00000223356	1	lncRNA	M10	-	SCZ-Down	-
RP11-674N23.4	ENSG00000272788	18	lncRNA	M10	-	-	-
RP11-675F6.3	ENSG00000253361	8	lncRNA	M10	-	-	-
RP11-675F6.4	ENSG00000254100	8	lncRNA	M10	-	-	-
RP11-680C21.1	ENSG00000264727	17	lncRNA	M10	-	-	-
RP11-680F20.10	ENSG00000260209	11	lncRNA	M10	-	-	-
RP11-687F6.1	ENSG00000267167	18	lncRNA	M10	-	-	-
RP11-687M24.7	ENSG00000259290	11	lncRNA	M10	-	-	-
RP11-688I9.4	ENSG00000254938	11	lncRNA	M10	-	-	-
RP11-689P11.2	ENSG00000205959	4	lncRNA	M10	-	-	-
RP11-697E2.4	ENSG00000259894	15	lncRNA	M10	-	-	-
RP11-698N11.4	ENSG00000261355	11	lncRNA	M10	ASD-Down	SCZ-Up	-
RP11-69E11.4	ENSG00000182109	1	lncRNA	M10	-	-	-
RP11-6O2.3	ENSG00000261616	15	lncRNA	M10	-	-	-
RP11-700J17.1	ENSG00000273369	4	lncRNA	M10	-	-	-
RP11-70O5.2	ENSG00000265113	16	lncRNA	M10	-	-	-
RP11-711K1.7	ENSG00000255790	12	lncRNA	M10	-	-	-
RP11-71H17.9	ENSG00000272947	3	lncRNA	M10	-	-	-
RP11-731J8.2	ENSG00000260918	4	lncRNA	M10	-	SCZ-Up	-
RP11-737F9.2	ENSG00000253259	8	lncRNA	M10	-	-	-
RP11-750H9.7	ENSG00000270072	11	lncRNA	M10	-	-	-
RP11-759A9.1	ENSG00000253849	8	lncRNA	M10	-	-	-
RP11-761E20.1	ENSG00000235244	X	lncRNA	M10	-	-	-
RP11-762H8.4	ENSG00000272418	15	lncRNA	M10	-	-	-
RP11-768G7.2	ENSG00000241213	3	lncRNA	M10	-	-	-
RP11-769N19.2	ENSG00000257880	12	lncRNA	M10	-	-	-
RP11-770J1.7	ENSG00000269944	11	lncRNA	M10	-	-	-
RP11-774O3.3	ENSG00000251615	4	lncRNA	M10	-	SCZ-Up	-
RP11-781A6.1	ENSG00000258066	12	lncRNA	M10	-	-	-
RP11-787I22.3	ENSG00000271730	6	lncRNA	M10	-	-	-
RP11-797A18.6	ENSG00000269951	15	lncRNA	M10	-	-	-
RP11-797D24.3	ENSG00000273454	3	lncRNA	M10	-	-	-
RP11-798M19.3	ENSG00000248774	4	lncRNA	M10	-	-	-
RP11-80H8.4	ENSG00000241679	3	lncRNA	M10	-	-	-
RP11-80I15.4	ENSG00000229065	9	lncRNA	M10	ASD-Down	SCZ-Down	-
RP11-819C21.1	ENSG00000261098	11	lncRNA	M10	-	SCZ-Up	-
RP11-845C23.2	ENSG00000267504	18	lncRNA	M10	-	-	-
RP11-849F2.8	ENSG00000269928	17	lncRNA	M10	-	-	-
RP11-849F2.9	ENSG00000269947	17	lncRNA	M10	-	-	-
RP11-874J12.3	ENSG00000266513	18	lncRNA	M10	-	-	-
RP11-88L24.4	ENSG00000266413	2	lncRNA	M10	-	-	-
RP11-890B15.3	ENSG00000255455	11	lncRNA	M10	-	-	BD-Up
RP11-90D4.3	ENSG00000256101	12	lncRNA	M10	-	-	-
RP11-91J19.4	ENSG00000272005	8	lncRNA	M10	-	-	-
RP11-933H2.4	ENSG00000250608	3	lncRNA	M10	-	SCZ-Up	-
RP11-94L15.2	ENSG00000264198	17	lncRNA	M10	-	-	-
RP11-958J22.1	ENSG00000254746	11	lncRNA	M10	-	-	-
RP11-981G7.1	ENSG00000261451	8	lncRNA	M10	-	-	-
RP11-981G7.2	ENSG00000253641	8	lncRNA	M10	-	SCZ-Down	-
RP11-981G7.6	ENSG00000272505	8	lncRNA	M10	-	-	-
RP11-982M15.2	ENSG00000258430	14	lncRNA	M10	-	-	-
RP11-98D18.16	ENSG00000268288	1	lncRNA	M10	-	-	-
RP11-99A1.2	ENSG00000267311	18	lncRNA	M10	-	-	-
RP11-9L18.3	ENSG00000230898	1	lncRNA	M10	-	-	-
RP13-131K19.7	ENSG00000273211	3	lncRNA	M10	-	-	-
RP13-20L14.1	ENSG00000260011	17	lncRNA	M10	-	-	-
RP13-36G14.4	ENSG00000270223	X	lncRNA	M10	-	-	-
RP13-401N8.1	ENSG00000226465	20	lncRNA	M10	-	-	-
RP13-455A7.1	ENSG00000230345	22	lncRNA	M10	-	-	-
RP3-368A4.5	ENSG00000271430	X	lncRNA	M10	-	SCZ-Down	-
RP3-377H17.2	ENSG00000255608	12	lncRNA	M10	-	-	-
RP3-395P12.2	ENSG00000226375	1	lncRNA	M10	-	-	-
RP3-414A15.10	ENSG00000258603	14	lncRNA	M10	-	-	-
RP3-462C17.1	ENSG00000226454	6	lncRNA	M10	-	-	-
RP3-467L1.6	ENSG00000269925	1	lncRNA	M10	-	-	-
RP3-475N16.1	ENSG00000231113	6	lncRNA	M10	-	-	-
RP3-522D1.1	ENSG00000224167	1	lncRNA	M10	-	-	-
RP4-535B20.4	ENSG00000272506	1	lncRNA	M10	-	SCZ-Down	-
RP4-555D20.2	ENSG00000261786	3	lncRNA	M10	-	SCZ-Down	-
RP4-564M11.2	ENSG00000230498	1	lncRNA	M10	-	-	-
RP4-635E18.8	ENSG00000271895	1	lncRNA	M10	ASD-Down	-	-
RP4-704D21.2	ENSG00000234225	1	lncRNA	M10	-	-	-
RP4-714D9.5	ENSG00000261254	1	lncRNA	M10	-	-	-
RP4-784A16.5	ENSG00000225675	1	lncRNA	M10	-	-	-
RP4-799P18.4	ENSG00000231272	1	lncRNA	M10	-	-	-
RP5-1021I20.6	ENSG00000270140	14	lncRNA	M10	-	-	-
RP5-1043L13.1	ENSG00000228340	20	lncRNA	M10	-	-	-
RP5-1074L1.4	ENSG00000273373	1	lncRNA	M10	-	-	-
RP5-1085F17.3	ENSG00000260257	20	lncRNA	M10	-	-	-
RP5-1107A17.4	ENSG00000263120	17	lncRNA	M10	-	-	-
RP5-1112D6.8	ENSG00000272356	6	lncRNA	M10	-	-	-
RP5-1126H10.2	ENSG00000272084	1	lncRNA	M10	-	-	-
RP5-1158E12.3	ENSG00000231566	X	lncRNA	M10	-	-	-
RP5-827C21.2	ENSG00000236358	1	lncRNA	M10	-	-	-
RP5-837I24.6	ENSG00000227960	1	lncRNA	M10	-	-	-
RP5-855D21.3	ENSG00000272812	8	lncRNA	M10	-	-	-
RP5-902P8.10	ENSG00000230415	1	lncRNA	M10	-	-	-
RP5-921G16.1	ENSG00000242593	7	lncRNA	M10	-	SCZ-Up	BD-Up
RP5-944M2.3	ENSG00000214043	12	lncRNA	M10	-	-	-
RP6-201G10.2	ENSG00000260118	X	lncRNA	M10	-	-	-
RP6-42F4.1	ENSG00000273131	1	lncRNA	M10	-	-	-
RP6-91H8.1	ENSG00000258517	14	lncRNA	M10	-	-	-
RP6-99M1.3	ENSG00000269902	X	lncRNA	M10	-	-	-
SLC2A1-AS1	ENSG00000227533	1	lncRNA	M10	-	-	-
SMYD3-IT1	ENSG00000230184	1	lncRNA	M10	-	-	-
SNHG14	ENSG00000224078	15	lncRNA	M10	ASD-Down	-	-
SNORA40	ENSG00000264043	12	lncRNA	M10	-	-	-
SNORA71B	ENSG00000235408	20	lncRNA	M10	-	-	-
SNORD109A	ENSG00000270246	15	lncRNA	M10	-	-	-
SNRK-AS1	ENSG00000234617	3	lncRNA	M10	-	-	-
ST6GAL2-IT1	ENSG00000238250	2	lncRNA	M10	-	-	-
STX18-AS1	ENSG00000247708	4	lncRNA	M10	-	-	-
THRB-IT1	ENSG00000224822	3	lncRNA	M10	-	-	-
TMEM72-AS1	ENSG00000224812	10	lncRNA	M10	ASD-Down	SCZ-Down	-
TSSC1-IT1	ENSG00000224885	2	lncRNA	M10	-	-	-
TSTD3	ENSG00000228439	6	lncRNA	M10	-	-	-
TTC25	ENSG00000204815	17	lncRNA	M10	-	SCZ-Up	-
USP2-AS1	ENSG00000245248	11	lncRNA	M10	ASD-Down	-	-
XXbac-BPG154L12.4	ENSG00000225914	6	lncRNA	M10	-	-	-
XXbac-BPGBPG55C20.1	ENSG00000272541	6	lncRNA	M10	-	SCZ-Up	-
XXbac-BPGBPG55C20.2	ENSG00000272316	6	lncRNA	M10	ASD-Down	-	-
XXcos-LUCA11.4	ENSG00000271858	3	lncRNA	M10	-	SCZ-Up	-
ZNF346-IT1	ENSG00000251666	5	lncRNA	M10	-	-	-
ZNRF3-IT1	ENSG00000235786	22	lncRNA	M10	-	-	-
AARS	ENSG00000090861	16	protein_coding	M2	ASD-Down	-	-
AASDHPPT	ENSG00000149313	11	protein_coding	M2	-	SCZ-Down	-
ABCA10	ENSG00000154263	17	protein_coding	M2	ASD-Down	-	-
ABCB10	ENSG00000135776	1	protein_coding	M2	-	-	-
ABCB9	ENSG00000150967	12	protein_coding	M2	ASD-Down	SCZ-Down	-
ABCF2	ENSG00000033050	7	protein_coding	M2	-	-	-
ABI2	ENSG00000138443	2	protein_coding	M2	-	-	-
AC019171.1	ENSG00000269210	2	protein_coding	M2	-	-	-
AC026310.1	ENSG00000268865	12	protein_coding	M2	-	-	-
ACAD8	ENSG00000151498	11	protein_coding	M2	-	-	-
ACAD9	ENSG00000177646	3	protein_coding	M2	-	-	-
ACADSB	ENSG00000196177	10	protein_coding	M2	ASD-Down	-	-
ACHE	ENSG00000087085	7	protein_coding	M2	-	-	-
ACOT7	ENSG00000097021	1	protein_coding	M2	-	-	-
ACOT8	ENSG00000101473	20	protein_coding	M2	-	-	-
ACPL2	ENSG00000155893	3	protein_coding	M2	-	-	-
ACSL3	ENSG00000123983	2	protein_coding	M2	-	-	-
ACSL4	ENSG00000068366	X	protein_coding	M2	-	-	-
ACTN2	ENSG00000077522	1	protein_coding	M2	-	-	-
ACTR2	ENSG00000138071	2	protein_coding	M2	-	-	-
ACVR1C	ENSG00000123612	2	protein_coding	M2	-	-	-
ACVR2A	ENSG00000121989	2	protein_coding	M2	-	-	-
ADAM22	ENSG00000008277	7	protein_coding	M2	ASD-Down	-	-
ADAM32	ENSG00000197140	8	protein_coding	M2	-	-	-
ADAMTS3	ENSG00000156140	4	protein_coding	M2	-	-	-
ADAMTS8	ENSG00000134917	11	protein_coding	M2	-	-	-
ADAMTSL1	ENSG00000178031	9	protein_coding	M2	-	-	-
ADAMTSL2	ENSG00000197859	9	protein_coding	M2	-	-	-
ADAT2	ENSG00000189007	6	protein_coding	M2	-	-	-
ADCK3	ENSG00000163050	1	protein_coding	M2	-	-	-
ADCYAP1	ENSG00000141433	18	protein_coding	M2	-	-	-
ADPRHL1	ENSG00000153531	13	protein_coding	M2	-	-	-
ADRBK2	ENSG00000100077	22	protein_coding	M2	ASD-Down	-	-
ADTRP	ENSG00000111863	6	protein_coding	M2	-	-	-
AFTPH	ENSG00000119844	2	protein_coding	M2	-	-	-
AGBL3	ENSG00000146856	7	protein_coding	M2	-	-	-
AK1	ENSG00000106992	9	protein_coding	M2	-	-	-
AK5	ENSG00000154027	1	protein_coding	M2	-	-	-
AKAP10	ENSG00000108599	17	protein_coding	M2	-	-	-
AKAP8	ENSG00000105127	19	protein_coding	M2	-	-	-
AL450307.1	ENSG00000189275	10	protein_coding	M2	-	-	-
AL645728.1	ENSG00000215014	1	protein_coding	M2	-	-	-
ALG9	ENSG00000086848	11	protein_coding	M2	-	-	-
ALKBH4	ENSG00000160993	7	protein_coding	M2	-	-	-
AMDHD2	ENSG00000162066	16	protein_coding	M2	-	-	-
AMIGO2	ENSG00000139211	12	protein_coding	M2	-	-	-
AMMECR1	ENSG00000101935	X	protein_coding	M2	-	-	-
ANK1	ENSG00000029534	8	protein_coding	M2	ASD-Down	-	-
ANKH	ENSG00000154122	5	protein_coding	M2	ASD-Down	-	-
ANKMY2	ENSG00000106524	7	protein_coding	M2	-	SCZ-Down	-
ANKRD13C	ENSG00000118454	1	protein_coding	M2	-	-	-
ANKRD27	ENSG00000105186	19	protein_coding	M2	-	-	-
ANKRD29	ENSG00000154065	18	protein_coding	M2	-	-	-
ANKRD32	ENSG00000133302	5	protein_coding	M2	-	-	-
ANKRD34C	ENSG00000235711	15	protein_coding	M2	-	-	-
ANKRD46	ENSG00000186106	8	protein_coding	M2	-	-	-
ANKRD6	ENSG00000135299	6	protein_coding	M2	-	-	-
AP001816.1	ENSG00000254531	4	protein_coding	M2	-	-	-
AP003774.4	ENSG00000181908	11	protein_coding	M2	-	-	-
AP1M1	ENSG00000072958	19	protein_coding	M2	-	-	-
AP1S3	ENSG00000152056	2	protein_coding	M2	-	-	-
AP2B1	ENSG00000006125	17	protein_coding	M2	-	-	-
AP3M2	ENSG00000070718	8	protein_coding	M2	-	-	-
AP3S2	ENSG00000157823	15	protein_coding	M2	-	-	-
AP4S1	ENSG00000100478	14	protein_coding	M2	-	-	-
APBA2	ENSG00000034053	15	protein_coding	M2	ASD-Down	SCZ-Down	-
AQP11	ENSG00000178301	11	protein_coding	M2	-	-	-
ARF3	ENSG00000134287	12	protein_coding	M2	-	-	-
ARFGEF2	ENSG00000124198	20	protein_coding	M2	ASD-Down	-	-
ARHGAP44	ENSG00000006740	17	protein_coding	M2	ASD-Down	-	-
ARHGEF3	ENSG00000163947	3	protein_coding	M2	-	-	-
ARHGEF7	ENSG00000102606	13	protein_coding	M2	-	-	-
ARIH1	ENSG00000166233	15	protein_coding	M2	-	-	-
ARL1	ENSG00000120805	12	protein_coding	M2	-	-	-
ARL14EP	ENSG00000152219	11	protein_coding	M2	-	-	-
ARL15	ENSG00000185305	5	protein_coding	M2	-	-	-
ARL2BP	ENSG00000102931	16	protein_coding	M2	-	-	-
ARL4C	ENSG00000188042	2	protein_coding	M2	-	-	-
ARL6IP1	ENSG00000170540	16	protein_coding	M2	-	-	-
ARL8B	ENSG00000134108	3	protein_coding	M2	ASD-Down	-	-
ARMC1	ENSG00000104442	8	protein_coding	M2	-	-	-
ARMCX2	ENSG00000184867	X	protein_coding	M2	-	-	-
ARMCX5	ENSG00000125962	X	protein_coding	M2	ASD-Down	-	-
ARRB1	ENSG00000137486	11	protein_coding	M2	-	-	-
ARSG	ENSG00000141337	17	protein_coding	M2	-	-	-
ARSK	ENSG00000164291	5	protein_coding	M2	-	-	-
ART3	ENSG00000156219	4	protein_coding	M2	-	-	-
ASB2	ENSG00000100628	14	protein_coding	M2	-	-	-
ASB7	ENSG00000183475	15	protein_coding	M2	-	-	-
ASIC2	ENSG00000108684	17	protein_coding	M2	-	-	-
ASNS	ENSG00000070669	7	protein_coding	M2	-	-	-
ASPDH	ENSG00000204653	19	protein_coding	M2	-	-	-
ATF2	ENSG00000115966	2	protein_coding	M2	-	-	-
ATG16L1	ENSG00000085978	2	protein_coding	M2	ASD-Down	SCZ-Down	BD-Down
ATL2	ENSG00000119787	2	protein_coding	M2	-	-	-
ATOH7	ENSG00000179774	10	protein_coding	M2	-	SCZ-Down	-
ATP1A1	ENSG00000163399	1	protein_coding	M2	ASD-Down	-	-
ATP1B1	ENSG00000143153	1	protein_coding	M2	ASD-Down	-	BD-Down
ATP2B1	ENSG00000070961	12	protein_coding	M2	-	SCZ-Down	-
ATP2B2	ENSG00000157087	3	protein_coding	M2	ASD-Down	-	-
ATP6AP1	ENSG00000071553	X	protein_coding	M2	-	-	-
ATP6V1C1	ENSG00000155097	8	protein_coding	M2	ASD-Down	-	-
ATP6V1G2	ENSG00000213760	6	protein_coding	M2	ASD-Down	-	-
ATP8B1	ENSG00000081923	18	protein_coding	M2	-	-	-
ATPAF1	ENSG00000123472	1	protein_coding	M2	-	-	-
ATR	ENSG00000175054	3	protein_coding	M2	ASD-Down	-	-
ATXN7L3B	ENSG00000253719	12	protein_coding	M2	-	-	-
AVL9	ENSG00000105778	7	protein_coding	M2	-	-	-
AXIN2	ENSG00000168646	17	protein_coding	M2	-	-	-
B3GALNT1	ENSG00000169255	3	protein_coding	M2	-	-	-
B3GALT1	ENSG00000172318	2	protein_coding	M2	-	-	-
B3GALT2	ENSG00000162630	1	protein_coding	M2	-	SCZ-Down	-
B3GNT2	ENSG00000170340	2	protein_coding	M2	-	-	-
B4GALT6	ENSG00000118276	18	protein_coding	M2	ASD-Down	-	-
BAAT	ENSG00000136881	9	protein_coding	M2	-	-	-
BAG4	ENSG00000156735	8	protein_coding	M2	-	-	-
BAG5	ENSG00000166170	14	protein_coding	M2	-	-	-
BAIAP2L2	ENSG00000128298	22	protein_coding	M2	ASD-Down	-	-
BASP1	ENSG00000176788	5	protein_coding	M2	-	-	-
BBS12	ENSG00000181004	4	protein_coding	M2	-	-	-
BBS7	ENSG00000138686	4	protein_coding	M2	ASD-Down	SCZ-Down	-
BCAP29	ENSG00000075790	7	protein_coding	M2	ASD-Down	-	-
BCL11B	ENSG00000127152	14	protein_coding	M2	-	-	-
BEND4	ENSG00000188848	4	protein_coding	M2	-	-	-
BEND5	ENSG00000162373	1	protein_coding	M2	-	-	BD-Down
BFSP1	ENSG00000125864	20	protein_coding	M2	-	SCZ-Down	-
BHLHB9	ENSG00000198908	X	protein_coding	M2	-	-	-
BICD1	ENSG00000151746	12	protein_coding	M2	-	-	-
BIVM	ENSG00000134897	13	protein_coding	M2	-	-	-
BLCAP	ENSG00000166619	20	protein_coding	M2	-	-	-
BLOC1S4	ENSG00000186222	4	protein_coding	M2	-	-	-
BLOC1S6	ENSG00000104164	15	protein_coding	M2	-	-	-
BMP3	ENSG00000152785	4	protein_coding	M2	-	-	-
BMPER	ENSG00000164619	7	protein_coding	M2	-	-	-
BMPR2	ENSG00000204217	2	protein_coding	M2	-	-	-
BNIP3	ENSG00000176171	10	protein_coding	M2	-	-	-
BNIP3L	ENSG00000104765	8	protein_coding	M2	-	-	-
BPHL	ENSG00000137274	6	protein_coding	M2	-	-	-
BRAF	ENSG00000157764	7	protein_coding	M2	ASD-Down	-	-
BRCC3	ENSG00000185515	X	protein_coding	M2	-	-	-
BRF2	ENSG00000104221	8	protein_coding	M2	-	-	-
BRI3BP	ENSG00000184992	12	protein_coding	M2	-	-	-
BRWD1	ENSG00000185658	21	protein_coding	M2	-	-	-
BTBD6	ENSG00000184887	14	protein_coding	M2	-	SCZ-Down	-
BTC	ENSG00000174808	4	protein_coding	M2	-	-	-
BTF3L4	ENSG00000134717	1	protein_coding	M2	ASD-Down	-	-
BZW2	ENSG00000136261	7	protein_coding	M2	-	-	-
C10orf82	ENSG00000165863	10	protein_coding	M2	-	-	-
C10orf88	ENSG00000119965	10	protein_coding	M2	-	-	-
C11orf68	ENSG00000175573	11	protein_coding	M2	ASD-Down	-	-
C12orf29	ENSG00000133641	12	protein_coding	M2	-	-	-
C12orf4	ENSG00000047621	12	protein_coding	M2	-	SCZ-Down	-
C12orf43	ENSG00000157895	12	protein_coding	M2	-	-	-
C12orf65	ENSG00000130921	12	protein_coding	M2	-	-	-
C12orf68	ENSG00000177875	12	protein_coding	M2	ASD-Down	-	-
C12orf73	ENSG00000204954	12	protein_coding	M2	-	-	-
C14orf23	ENSG00000186960	14	protein_coding	M2	-	-	-
C14orf79	ENSG00000140104	14	protein_coding	M2	-	SCZ-Down	-
C15orf27	ENSG00000169758	15	protein_coding	M2	-	-	-
C16orf52	ENSG00000185716	16	protein_coding	M2	ASD-Down	-	-
C16orf58	ENSG00000140688	16	protein_coding	M2	-	-	-
C16orf59	ENSG00000162062	16	protein_coding	M2	-	-	-
C16orf70	ENSG00000125149	16	protein_coding	M2	-	-	-
C16orf87	ENSG00000155330	16	protein_coding	M2	-	-	-
C17orf72	ENSG00000224383	17	protein_coding	M2	-	-	-
C17orf96	ENSG00000179294	17	protein_coding	M2	-	-	-
C17orf97	ENSG00000187624	17	protein_coding	M2	ASD-Down	-	-
C19orf12	ENSG00000131943	19	protein_coding	M2	-	-	-
C1orf109	ENSG00000116922	1	protein_coding	M2	-	-	-
C1orf145	ENSG00000162913	1	protein_coding	M2	-	-	-
C1orf233	ENSG00000228594	1	protein_coding	M2	ASD-Down	-	-
C1orf52	ENSG00000162642	1	protein_coding	M2	-	-	-
C21orf128	ENSG00000184385	21	protein_coding	M2	-	-	-
C2CD4C	ENSG00000183186	19	protein_coding	M2	-	-	-
C2CD5	ENSG00000111731	12	protein_coding	M2	ASD-Down	-	-
C2orf27A	ENSG00000197927	2	protein_coding	M2	-	-	-
C2orf40	ENSG00000119147	2	protein_coding	M2	-	-	-
C2orf47	ENSG00000162972	2	protein_coding	M2	-	-	-
C2orf50	ENSG00000150873	2	protein_coding	M2	-	-	-
C2orf69	ENSG00000178074	2	protein_coding	M2	-	-	-
C3orf33	ENSG00000174928	3	protein_coding	M2	-	-	-
C3orf80	ENSG00000180044	3	protein_coding	M2	-	-	BD-Down
C5orf22	ENSG00000082213	5	protein_coding	M2	ASD-Down	-	-
C5orf28	ENSG00000151881	5	protein_coding	M2	-	-	-
C5orf30	ENSG00000181751	5	protein_coding	M2	-	SCZ-Down	-
C5orf34	ENSG00000172244	5	protein_coding	M2	-	SCZ-Down	-
C6orf165	ENSG00000213204	6	protein_coding	M2	ASD-Down	-	-
C6orf211	ENSG00000146476	6	protein_coding	M2	-	-	-
C7orf13	ENSG00000244291	7	protein_coding	M2	-	-	-
C7orf43	ENSG00000146826	7	protein_coding	M2	-	-	-
C7orf60	ENSG00000164603	7	protein_coding	M2	-	-	-
C8orf34	ENSG00000165084	8	protein_coding	M2	-	-	-
C8orf46	ENSG00000169085	8	protein_coding	M2	-	SCZ-Down	-
C9orf129	ENSG00000204352	9	protein_coding	M2	-	-	-
C9orf40	ENSG00000135045	9	protein_coding	M2	-	-	-
C9orf69	ENSG00000238227	9	protein_coding	M2	-	-	-
C9orf72	ENSG00000147894	9	protein_coding	M2	ASD-Down	-	-
CABP7	ENSG00000100314	22	protein_coding	M2	-	-	-
CACNA2D1	ENSG00000153956	7	protein_coding	M2	-	-	-
CACNA2D2	ENSG00000007402	3	protein_coding	M2	-	-	-
CACNA2D3	ENSG00000157445	3	protein_coding	M2	-	-	-
CACNB1	ENSG00000067191	17	protein_coding	M2	ASD-Down	-	-
CACNB2	ENSG00000165995	10	protein_coding	M2	-	-	-
CACNB4	ENSG00000182389	2	protein_coding	M2	ASD-Down	-	-
CACNG2	ENSG00000166862	22	protein_coding	M2	ASD-Down	-	-
CACUL1	ENSG00000151893	10	protein_coding	M2	-	-	-
CADM2	ENSG00000175161	3	protein_coding	M2	-	-	-
CADPS	ENSG00000163618	3	protein_coding	M2	ASD-Down	-	-
CALHM1	ENSG00000185933	10	protein_coding	M2	-	-	-
CALM1	ENSG00000198668	14	protein_coding	M2	-	-	-
CAMK2B	ENSG00000058404	7	protein_coding	M2	ASD-Down	-	-
CAMK2D	ENSG00000145349	4	protein_coding	M2	-	-	-
CAMKK2	ENSG00000110931	12	protein_coding	M2	-	-	-
CAMSAP2	ENSG00000118200	1	protein_coding	M2	-	-	-
CAMTA1	ENSG00000171735	1	protein_coding	M2	ASD-Down	-	-
CAP2	ENSG00000112186	6	protein_coding	M2	-	-	-
CAPS2	ENSG00000180881	12	protein_coding	M2	ASD-Down	-	-
CARTPT	ENSG00000164326	5	protein_coding	M2	-	SCZ-Up	-
CASC1	ENSG00000118307	12	protein_coding	M2	-	-	-
CBLN1	ENSG00000102924	16	protein_coding	M2	-	-	-
CBLN2	ENSG00000141668	18	protein_coding	M2	-	-	-
CBLN4	ENSG00000054803	20	protein_coding	M2	-	-	-
CBWD1	ENSG00000172785	9	protein_coding	M2	-	-	-
CCBE1	ENSG00000183287	18	protein_coding	M2	-	-	-
CCDC113	ENSG00000103021	16	protein_coding	M2	ASD-Down	-	-
CCDC127	ENSG00000164366	5	protein_coding	M2	-	-	-
CCDC137	ENSG00000185298	17	protein_coding	M2	-	-	-
CCDC158	ENSG00000163749	4	protein_coding	M2	-	-	-
CCDC181	ENSG00000117477	1	protein_coding	M2	-	-	-
CCDC28A	ENSG00000024862	6	protein_coding	M2	-	-	-
CCDC3	ENSG00000151468	10	protein_coding	M2	-	-	-
CCDC6	ENSG00000108091	10	protein_coding	M2	-	-	-
CCDC68	ENSG00000166510	18	protein_coding	M2	-	-	-
CCDC71L	ENSG00000253276	7	protein_coding	M2	-	-	-
CCDC96	ENSG00000173013	4	protein_coding	M2	-	-	-
CCL28	ENSG00000151882	5	protein_coding	M2	-	-	-
CCNC	ENSG00000112237	6	protein_coding	M2	-	-	-
CCNG2	ENSG00000138764	4	protein_coding	M2	-	-	-
CCPG1	ENSG00000260916	15	protein_coding	M2	-	-	-
CCR10	ENSG00000184451	17	protein_coding	M2	-	-	-
CCSAP	ENSG00000154429	1	protein_coding	M2	-	-	-
CD47	ENSG00000196776	3	protein_coding	M2	-	SCZ-Down	-
CD83	ENSG00000112149	6	protein_coding	M2	-	-	-
CD8A	ENSG00000153563	2	protein_coding	M2	-	-	-
CDC40	ENSG00000168438	6	protein_coding	M2	-	-	-
CDC42EP3	ENSG00000163171	2	protein_coding	M2	-	-	-
CDC7	ENSG00000097046	1	protein_coding	M2	-	-	-
CDCA5	ENSG00000146670	11	protein_coding	M2	-	-	-
CDH10	ENSG00000040731	5	protein_coding	M2	-	-	-
CDH12	ENSG00000154162	5	protein_coding	M2	-	SCZ-Down	-
CDH13	ENSG00000140945	16	protein_coding	M2	-	-	-
CDH6	ENSG00000113361	5	protein_coding	M2	-	-	-
CDH7	ENSG00000081138	18	protein_coding	M2	-	-	-
CDH9	ENSG00000113100	5	protein_coding	M2	-	-	-
CDIPT	ENSG00000103502	16	protein_coding	M2	-	-	-
CDK14	ENSG00000058091	7	protein_coding	M2	ASD-Down	SCZ-Down	-
CDK17	ENSG00000059758	12	protein_coding	M2	-	SCZ-Down	-
CDKL2	ENSG00000138769	4	protein_coding	M2	ASD-Down	-	-
CDR2	ENSG00000140743	16	protein_coding	M2	-	-	-
CDS1	ENSG00000163624	4	protein_coding	M2	ASD-Down	-	-
CDS2	ENSG00000101290	20	protein_coding	M2	-	-	-
CDYL2	ENSG00000166446	16	protein_coding	M2	-	-	-
CELF4	ENSG00000101489	18	protein_coding	M2	-	-	-
CEND1	ENSG00000184524	11	protein_coding	M2	ASD-Down	-	-
CENPF	ENSG00000117724	1	protein_coding	M2	-	-	-
CENPV	ENSG00000166582	17	protein_coding	M2	-	-	-
CEP19	ENSG00000174007	3	protein_coding	M2	-	-	-
CEP41	ENSG00000106477	7	protein_coding	M2	-	-	-
CEP68	ENSG00000011523	2	protein_coding	M2	-	-	-
CERS6	ENSG00000172292	2	protein_coding	M2	-	-	-
CHAF1B	ENSG00000159259	21	protein_coding	M2	-	-	-
CHGA	ENSG00000100604	14	protein_coding	M2	ASD-Down	-	-
CHGB	ENSG00000089199	20	protein_coding	M2	-	-	-
CHIC1	ENSG00000204116	X	protein_coding	M2	ASD-Down	-	-
CHL1	ENSG00000134121	3	protein_coding	M2	-	-	-
CHM	ENSG00000188419	X	protein_coding	M2	ASD-Down	-	-
CHML	ENSG00000203668	1	protein_coding	M2	ASD-Down	-	-
CHRD	ENSG00000090539	3	protein_coding	M2	-	-	-
CHRM2	ENSG00000181072	7	protein_coding	M2	-	-	-
CHRM3	ENSG00000133019	1	protein_coding	M2	-	-	-
CHST15	ENSG00000182022	10	protein_coding	M2	-	-	-
CHST2	ENSG00000175040	3	protein_coding	M2	-	-	-
CHTF8	ENSG00000168802	16	protein_coding	M2	-	-	-
CIAO1	ENSG00000144021	2	protein_coding	M2	-	SCZ-Down	-
CIDEA	ENSG00000176194	18	protein_coding	M2	-	-	-
CKMT1A	ENSG00000223572	15	protein_coding	M2	ASD-Down	-	-
CKMT1B	ENSG00000237289	15	protein_coding	M2	-	-	-
CLDN12	ENSG00000157224	7	protein_coding	M2	-	-	-
CLEC2L	ENSG00000236279	7	protein_coding	M2	ASD-Down	SCZ-Down	-
CLEC4G	ENSG00000182566	19	protein_coding	M2	-	-	-
CLGN	ENSG00000153132	4	protein_coding	M2	-	-	-
CLK4	ENSG00000113240	5	protein_coding	M2	-	-	-
CLOCK	ENSG00000134852	4	protein_coding	M2	-	-	-
CLSPN	ENSG00000092853	1	protein_coding	M2	-	-	-
CLVS1	ENSG00000177182	8	protein_coding	M2	-	-	-
CMBL	ENSG00000164237	5	protein_coding	M2	-	-	-
CMTM4	ENSG00000183723	16	protein_coding	M2	-	-	-
CNIH2	ENSG00000174871	11	protein_coding	M2	-	-	-
CNOT7	ENSG00000198791	8	protein_coding	M2	-	-	-
CNRIP1	ENSG00000119865	2	protein_coding	M2	-	SCZ-Down	-
CNST	ENSG00000162852	1	protein_coding	M2	-	-	-
CNTN4	ENSG00000144619	3	protein_coding	M2	-	-	-
CNTN5	ENSG00000149972	11	protein_coding	M2	-	-	-
CNTNAP2	ENSG00000174469	7	protein_coding	M2	-	-	-
COA1	ENSG00000106603	7	protein_coding	M2	-	-	-
COIL	ENSG00000121058	17	protein_coding	M2	-	-	-
COL23A1	ENSG00000050767	5	protein_coding	M2	-	-	-
COL5A2	ENSG00000204262	2	protein_coding	M2	-	-	-
COPS2	ENSG00000166200	15	protein_coding	M2	-	-	-
COQ7	ENSG00000167186	16	protein_coding	M2	-	-	-
CORO2A	ENSG00000106789	9	protein_coding	M2	ASD-Down	-	-
COX19	ENSG00000240230	7	protein_coding	M2	-	-	-
CPLX1	ENSG00000168993	4	protein_coding	M2	ASD-Down	SCZ-Down	-
CPNE7	ENSG00000178773	16	protein_coding	M2	-	-	-
CREG2	ENSG00000175874	2	protein_coding	M2	-	-	-
CROT	ENSG00000005469	7	protein_coding	M2	-	-	-
CS	ENSG00000062485	12	protein_coding	M2	-	-	-
CSNK1G1	ENSG00000169118	15	protein_coding	M2	-	-	-
CSRNP3	ENSG00000178662	2	protein_coding	M2	-	-	-
CSRP2BP	ENSG00000149474	20	protein_coding	M2	-	-	-
CSTF3	ENSG00000176102	11	protein_coding	M2	-	-	-
CTB-58E17.5	ENSG00000227450	17	protein_coding	M2	-	-	-
CTBP1	ENSG00000159692	4	protein_coding	M2	-	-	-
CTDSPL2	ENSG00000137770	15	protein_coding	M2	-	-	-
CTSK	ENSG00000143387	1	protein_coding	M2	-	-	-
CTXN3	ENSG00000205279	5	protein_coding	M2	-	-	-
CUL3	ENSG00000036257	2	protein_coding	M2	-	-	-
CXADR	ENSG00000154639	21	protein_coding	M2	-	-	-
CXXC5	ENSG00000171604	5	protein_coding	M2	-	SCZ-Down	-
CYB561	ENSG00000008283	17	protein_coding	M2	-	-	-
CYB561D1	ENSG00000174151	1	protein_coding	M2	-	-	-
CYB5R4	ENSG00000065615	6	protein_coding	M2	-	-	-
CYGB	ENSG00000161544	17	protein_coding	M2	-	-	-
CYP26B1	ENSG00000003137	2	protein_coding	M2	-	-	-
CYP2E1	ENSG00000130649	10	protein_coding	M2	ASD-Down	-	-
DACH1	ENSG00000165659	13	protein_coding	M2	-	-	-
DACH2	ENSG00000126733	X	protein_coding	M2	-	-	-
DALRD3	ENSG00000178149	3	protein_coding	M2	-	-	-
DBF4	ENSG00000006634	7	protein_coding	M2	-	-	-
DCAF10	ENSG00000122741	9	protein_coding	M2	-	-	-
DCAF12L2	ENSG00000198354	X	protein_coding	M2	-	-	-
DCAF4	ENSG00000119599	14	protein_coding	M2	-	-	-
DCAF6	ENSG00000143164	1	protein_coding	M2	-	-	-
DCBLD1	ENSG00000164465	6	protein_coding	M2	-	-	-
DCBLD2	ENSG00000057019	3	protein_coding	M2	-	-	-
DCK	ENSG00000156136	4	protein_coding	M2	-	-	-
DCLK1	ENSG00000133083	13	protein_coding	M2	ASD-Down	-	-
DCP2	ENSG00000172795	5	protein_coding	M2	-	-	-
DCUN1D4	ENSG00000109184	4	protein_coding	M2	ASD-Down	-	-
DDHD1	ENSG00000100523	14	protein_coding	M2	ASD-Down	-	-
DDI2	ENSG00000197312	1	protein_coding	M2	-	-	-
DDX24	ENSG00000089737	14	protein_coding	M2	-	-	-
DEDD2	ENSG00000160570	19	protein_coding	M2	-	-	-
DENND5B	ENSG00000170456	12	protein_coding	M2	-	-	-
DERL1	ENSG00000136986	8	protein_coding	M2	-	SCZ-Up	-
DGAT2	ENSG00000062282	11	protein_coding	M2	-	-	-
DGKB	ENSG00000136267	7	protein_coding	M2	-	-	-
DGKH	ENSG00000102780	13	protein_coding	M2	-	-	-
DGKI	ENSG00000157680	7	protein_coding	M2	-	-	-
DHRS11	ENSG00000108272	17	protein_coding	M2	ASD-Down	SCZ-Down	-
DHX35	ENSG00000101452	20	protein_coding	M2	-	-	-
DIRAS1	ENSG00000176490	19	protein_coding	M2	ASD-Down	-	-
DIRAS2	ENSG00000165023	9	protein_coding	M2	-	SCZ-Down	-
DKK3	ENSG00000050165	11	protein_coding	M2	-	-	-
DLG3	ENSG00000082458	X	protein_coding	M2	-	-	-
DLK2	ENSG00000171462	6	protein_coding	M2	-	SCZ-Down	-
DLX2	ENSG00000115844	2	protein_coding	M2	-	-	BD-Up
DLX6	ENSG00000006377	7	protein_coding	M2	-	-	-
DMXL2	ENSG00000104093	15	protein_coding	M2	ASD-Down	SCZ-Down	-
DNAAF2	ENSG00000165506	14	protein_coding	M2	-	-	-
DNAH14	ENSG00000185842	1	protein_coding	M2	-	-	-
DNAJB14	ENSG00000164031	4	protein_coding	M2	-	-	-
DNAJC16	ENSG00000116138	1	protein_coding	M2	-	-	-
DNAJC18	ENSG00000170464	5	protein_coding	M2	ASD-Down	-	-
DNAJC19	ENSG00000205981	3	protein_coding	M2	-	-	-
DNAJC25	ENSG00000059769	9	protein_coding	M2	-	-	-
DNAJC27	ENSG00000115137	2	protein_coding	M2	ASD-Down	SCZ-Down	-
DNAJC5	ENSG00000101152	20	protein_coding	M2	-	-	-
DOK6	ENSG00000206052	18	protein_coding	M2	-	-	-
DPAGT1	ENSG00000172269	11	protein_coding	M2	-	-	-
DPF1	ENSG00000011332	19	protein_coding	M2	-	-	-
DPP10	ENSG00000175497	2	protein_coding	M2	-	-	-
DPP4	ENSG00000197635	2	protein_coding	M2	-	SCZ-Down	-
DPY19L2	ENSG00000177990	12	protein_coding	M2	-	-	-
DPYSL4	ENSG00000151640	10	protein_coding	M2	-	-	-
DRD1	ENSG00000184845	5	protein_coding	M2	-	-	-
DRD5	ENSG00000169676	4	protein_coding	M2	-	-	-
DSN1	ENSG00000149636	20	protein_coding	M2	-	-	-
DSTYK	ENSG00000133059	1	protein_coding	M2	-	-	-
DUSP26	ENSG00000133878	8	protein_coding	M2	-	-	-
DUSP3	ENSG00000108861	17	protein_coding	M2	-	-	-
DYNC2LI1	ENSG00000138036	2	protein_coding	M2	-	-	-
DYNLT3	ENSG00000165169	X	protein_coding	M2	ASD-Down	-	-
DZANK1	ENSG00000089091	20	protein_coding	M2	-	-	-
EAF1	ENSG00000144597	3	protein_coding	M2	-	-	-
EFHD2	ENSG00000142634	1	protein_coding	M2	-	SCZ-Down	-
EFNA5	ENSG00000184349	5	protein_coding	M2	ASD-Down	-	-
EFR3A	ENSG00000132294	8	protein_coding	M2	ASD-Down	-	-
EID1	ENSG00000255302	15	protein_coding	M2	-	-	-
EIF1AX	ENSG00000173674	X	protein_coding	M2	-	-	-
EIF1B	ENSG00000114784	3	protein_coding	M2	ASD-Down	-	-
EIF4E1B	ENSG00000175766	5	protein_coding	M2	-	-	-
EIF4E3	ENSG00000163412	3	protein_coding	M2	-	-	-
EIF4ENIF1	ENSG00000184708	22	protein_coding	M2	-	-	-
EIF5	ENSG00000100664	14	protein_coding	M2	-	-	-
EIF5A2	ENSG00000163577	3	protein_coding	M2	ASD-Down	-	-
ELAVL1	ENSG00000066044	19	protein_coding	M2	-	-	-
ELAVL4	ENSG00000162374	1	protein_coding	M2	ASD-Down	-	-
ELMOD1	ENSG00000110675	11	protein_coding	M2	-	-	-
ELOVL4	ENSG00000118402	6	protein_coding	M2	ASD-Down	-	-
ELOVL6	ENSG00000170522	4	protein_coding	M2	-	-	-
EMC1	ENSG00000127463	1	protein_coding	M2	-	-	-
ENDOV	ENSG00000173818	17	protein_coding	M2	-	-	-
ENPP5	ENSG00000112796	6	protein_coding	M2	-	-	-
ENTPD3	ENSG00000168032	3	protein_coding	M2	ASD-Down	-	-
ENTPD4	ENSG00000197217	8	protein_coding	M2	ASD-Down	-	-
EPB41L3	ENSG00000082397	18	protein_coding	M2	ASD-Down	-	-
EPHA10	ENSG00000183317	1	protein_coding	M2	-	-	-
EPHA5	ENSG00000145242	4	protein_coding	M2	-	-	-
EPHA7	ENSG00000135333	6	protein_coding	M2	-	-	-
EPHX4	ENSG00000172031	1	protein_coding	M2	-	-	-
EPT1	ENSG00000138018	2	protein_coding	M2	-	-	-
ERO1L	ENSG00000197930	14	protein_coding	M2	-	-	-
ERO1LB	ENSG00000086619	1	protein_coding	M2	-	-	-
ESRRG	ENSG00000196482	1	protein_coding	M2	-	SCZ-Down	-
ESYT2	ENSG00000117868	7	protein_coding	M2	-	-	-
ETNK1	ENSG00000139163	12	protein_coding	M2	-	-	-
ETS2	ENSG00000157557	21	protein_coding	M2	-	-	-
EXOSC3	ENSG00000107371	9	protein_coding	M2	-	-	-
EXOSC6	ENSG00000223496	16	protein_coding	M2	-	-	-
EXTL2	ENSG00000162694	1	protein_coding	M2	ASD-Down	SCZ-Down	-
EXTL3	ENSG00000012232	8	protein_coding	M2	-	-	-
F12	ENSG00000131187	5	protein_coding	M2	-	-	-
F7	ENSG00000057593	13	protein_coding	M2	-	SCZ-Down	-
F8A1	ENSG00000197932	X	protein_coding	M2	-	-	-
FADS6	ENSG00000172782	17	protein_coding	M2	ASD-Down	-	-
FAM102B	ENSG00000162636	1	protein_coding	M2	-	-	-
FAM110C	ENSG00000184731	2	protein_coding	M2	-	SCZ-Up	-
FAM126B	ENSG00000155744	2	protein_coding	M2	-	-	-
FAM131B	ENSG00000159784	7	protein_coding	M2	ASD-Down	SCZ-Down	-
FAM134B	ENSG00000154153	5	protein_coding	M2	-	-	-
FAM136A	ENSG00000035141	2	protein_coding	M2	-	-	-
FAM13B	ENSG00000031003	5	protein_coding	M2	-	SCZ-Down	-
FAM151B	ENSG00000152380	5	protein_coding	M2	-	-	-
FAM155A	ENSG00000204442	13	protein_coding	M2	-	-	-
FAM160B1	ENSG00000151553	10	protein_coding	M2	-	-	-
FAM162B	ENSG00000183807	6	protein_coding	M2	-	-	-
FAM169A	ENSG00000198780	5	protein_coding	M2	-	-	-
FAM174B	ENSG00000185442	15	protein_coding	M2	-	-	-
FAM175B	ENSG00000165660	10	protein_coding	M2	-	-	-
FAM179B	ENSG00000198718	14	protein_coding	M2	ASD-Down	-	-
FAM19A1	ENSG00000183662	3	protein_coding	M2	-	-	-
FAM19A2	ENSG00000198673	12	protein_coding	M2	-	-	-
FAM200A	ENSG00000221909	7	protein_coding	M2	-	-	-
FAM200B	ENSG00000237765	4	protein_coding	M2	-	-	-
FAM20B	ENSG00000116199	1	protein_coding	M2	-	-	-
FAM220A	ENSG00000178397	7	protein_coding	M2	-	-	-
FAM27A	ENSG00000182368	9	protein_coding	M2	-	-	-
FAM47E	ENSG00000189157	4	protein_coding	M2	-	-	-
FAM49A	ENSG00000197872	2	protein_coding	M2	-	-	-
FAM65B	ENSG00000111913	6	protein_coding	M2	-	-	-
FAM69B	ENSG00000165716	9	protein_coding	M2	-	SCZ-Down	-
FAM78A	ENSG00000126882	9	protein_coding	M2	-	SCZ-Down	-
FAM8A1	ENSG00000137414	6	protein_coding	M2	-	-	-
FAM92A1	ENSG00000188343	8	protein_coding	M2	-	SCZ-Down	-
FASTKD5	ENSG00000215251	20	protein_coding	M2	-	-	-
FAT3	ENSG00000165323	11	protein_coding	M2	-	-	-
FAXC	ENSG00000146267	6	protein_coding	M2	-	-	-
FBLN7	ENSG00000144152	2	protein_coding	M2	ASD-Down	SCZ-Down	-
FBXL2	ENSG00000153558	3	protein_coding	M2	-	-	-
FBXL20	ENSG00000108306	17	protein_coding	M2	-	-	-
FBXO11	ENSG00000138081	2	protein_coding	M2	-	-	-
FBXO16	ENSG00000214050	8	protein_coding	M2	-	SCZ-Down	-
FBXO21	ENSG00000135108	12	protein_coding	M2	-	-	-
FBXO22	ENSG00000167196	15	protein_coding	M2	-	-	-
FBXO25	ENSG00000147364	8	protein_coding	M2	ASD-Down	-	-
FBXO27	ENSG00000161243	19	protein_coding	M2	-	SCZ-Down	-
FBXO28	ENSG00000143756	1	protein_coding	M2	-	SCZ-Down	-
FBXO3	ENSG00000110429	11	protein_coding	M2	-	-	-
FBXO33	ENSG00000165355	14	protein_coding	M2	-	-	-
FBXO40	ENSG00000163833	3	protein_coding	M2	-	-	-
FBXO45	ENSG00000174013	3	protein_coding	M2	-	-	-
FBXW2	ENSG00000119402	9	protein_coding	M2	-	-	-
FCRLB	ENSG00000162746	1	protein_coding	M2	-	-	-
FEM1B	ENSG00000169018	15	protein_coding	M2	-	-	-
FEZ2	ENSG00000171055	2	protein_coding	M2	-	-	-
FEZF2	ENSG00000153266	3	protein_coding	M2	-	-	-
FGF12	ENSG00000114279	3	protein_coding	M2	ASD-Down	-	-
FGF14	ENSG00000102466	13	protein_coding	M2	ASD-Down	-	-
FGF9	ENSG00000102678	13	protein_coding	M2	ASD-Down	-	-
FGFR1OP2	ENSG00000111790	12	protein_coding	M2	-	-	-
FITM2	ENSG00000197296	20	protein_coding	M2	-	-	-
FKRP	ENSG00000181027	19	protein_coding	M2	-	-	-
FLOT2	ENSG00000132589	17	protein_coding	M2	-	-	-
FLVCR1	ENSG00000162769	1	protein_coding	M2	-	SCZ-Up	-
FNDC5	ENSG00000160097	1	protein_coding	M2	-	SCZ-Down	-
FNDC9	ENSG00000172568	5	protein_coding	M2	-	-	-
FOPNL	ENSG00000133393	16	protein_coding	M2	-	-	-
FOXJ3	ENSG00000198815	1	protein_coding	M2	-	-	-
FOXP1	ENSG00000114861	3	protein_coding	M2	-	-	-
FOXP2	ENSG00000128573	7	protein_coding	M2	-	-	-
FRAT1	ENSG00000165879	10	protein_coding	M2	-	-	-
FREM3	ENSG00000183090	4	protein_coding	M2	-	-	-
FSD1	ENSG00000105255	19	protein_coding	M2	ASD-Down	-	-
FSD1L	ENSG00000106701	9	protein_coding	M2	-	-	-
FUT1	ENSG00000174951	19	protein_coding	M2	-	-	-
FZD3	ENSG00000104290	8	protein_coding	M2	-	-	-
G2E3	ENSG00000092140	14	protein_coding	M2	-	-	-
GABARAPL3	ENSG00000238244	15	protein_coding	M2	-	-	-
GABRA1	ENSG00000022355	5	protein_coding	M2	ASD-Down	-	-
GABRA4	ENSG00000109158	4	protein_coding	M2	-	-	-
GABRA5	ENSG00000186297	15	protein_coding	M2	-	-	-
GABRB2	ENSG00000145864	5	protein_coding	M2	ASD-Down	-	-
GABRB3	ENSG00000166206	15	protein_coding	M2	-	-	-
GABRD	ENSG00000187730	1	protein_coding	M2	ASD-Down	SCZ-Down	-
GABRG2	ENSG00000113327	5	protein_coding	M2	-	-	-
GABRG3	ENSG00000182256	15	protein_coding	M2	-	SCZ-Down	-
GALNTL6	ENSG00000174473	4	protein_coding	M2	-	-	-
GAS7	ENSG00000007237	17	protein_coding	M2	ASD-Down	-	-
GDA	ENSG00000119125	9	protein_coding	M2	-	-	-
GDF7	ENSG00000143869	2	protein_coding	M2	-	-	-
GDPGP1	ENSG00000183208	15	protein_coding	M2	-	-	-
GEMIN7	ENSG00000142252	19	protein_coding	M2	-	-	-
GFPT1	ENSG00000198380	2	protein_coding	M2	-	-	-
GFRA2	ENSG00000168546	8	protein_coding	M2	ASD-Down	SCZ-Down	-
GJB5	ENSG00000189280	1	protein_coding	M2	-	SCZ-Down	-
GK	ENSG00000198814	X	protein_coding	M2	-	-	-
GLCCI1	ENSG00000106415	7	protein_coding	M2	-	-	-
GLIPR1	ENSG00000139278	12	protein_coding	M2	-	-	-
GLMN	ENSG00000174842	1	protein_coding	M2	-	-	-
GLP2R	ENSG00000065325	17	protein_coding	M2	-	-	-
GLRA3	ENSG00000145451	4	protein_coding	M2	-	-	-
GLS	ENSG00000115419	2	protein_coding	M2	-	-	-
GLT8D2	ENSG00000120820	12	protein_coding	M2	-	-	-
GMCL1	ENSG00000087338	2	protein_coding	M2	ASD-Down	-	-
GNAL	ENSG00000141404	18	protein_coding	M2	-	SCZ-Down	-
GNAZ	ENSG00000128266	22	protein_coding	M2	-	-	-
GNB1	ENSG00000078369	1	protein_coding	M2	-	-	-
GNB5	ENSG00000069966	15	protein_coding	M2	ASD-Down	-	-
GNG2	ENSG00000186469	14	protein_coding	M2	-	-	-
GNPDA2	ENSG00000163281	4	protein_coding	M2	-	-	-
GOLGA8B	ENSG00000215252	15	protein_coding	M2	-	-	-
GOLGA8I	ENSG00000153666	15	protein_coding	M2	ASD-Down	-	-
GOLPH3L	ENSG00000143457	1	protein_coding	M2	-	-	-
GOLT1B	ENSG00000111711	12	protein_coding	M2	-	-	-
GOPC	ENSG00000047932	6	protein_coding	M2	-	-	-
GOT2	ENSG00000125166	16	protein_coding	M2	ASD-Down	-	-
GPALPP1	ENSG00000133114	13	protein_coding	M2	ASD-Down	-	-
GPATCH2	ENSG00000092978	1	protein_coding	M2	-	-	-
GPD1L	ENSG00000152642	3	protein_coding	M2	ASD-Down	-	-
GPI	ENSG00000105220	19	protein_coding	M2	ASD-Down	-	-
GPLD1	ENSG00000112293	6	protein_coding	M2	ASD-Down	-	-
GPR137C	ENSG00000180998	14	protein_coding	M2	-	-	-
GPR150	ENSG00000178015	5	protein_coding	M2	-	-	-
GPR155	ENSG00000163328	2	protein_coding	M2	-	-	-
GPR158	ENSG00000151025	10	protein_coding	M2	ASD-Down	-	-
GPR161	ENSG00000143147	1	protein_coding	M2	-	-	-
GPR162	ENSG00000250510	12	protein_coding	M2	-	-	-
GPR176	ENSG00000166073	15	protein_coding	M2	-	-	-
GPR179	ENSG00000188888	17	protein_coding	M2	-	-	-
GPR180	ENSG00000152749	13	protein_coding	M2	-	-	-
GPR19	ENSG00000183150	12	protein_coding	M2	-	-	-
GPR22	ENSG00000172209	7	protein_coding	M2	-	-	-
GPR26	ENSG00000154478	10	protein_coding	M2	-	-	-
GPR27	ENSG00000170837	3	protein_coding	M2	-	-	-
GPR68	ENSG00000119714	14	protein_coding	M2	-	-	-
GPR85	ENSG00000164604	7	protein_coding	M2	ASD-Down	-	-
GPR88	ENSG00000181656	1	protein_coding	M2	-	SCZ-Up	-
GPRASP2	ENSG00000158301	X	protein_coding	M2	ASD-Down	-	-
GPRIN2	ENSG00000204175	10	protein_coding	M2	-	-	-
GPSM1	ENSG00000160360	9	protein_coding	M2	-	-	-
GPX3	ENSG00000211445	5	protein_coding	M2	-	-	-
GRAMD1B	ENSG00000023171	11	protein_coding	M2	ASD-Down	-	-
GRASP	ENSG00000161835	12	protein_coding	M2	-	-	BD-Down
GREM2	ENSG00000180875	1	protein_coding	M2	-	-	-
GRIA4	ENSG00000152578	11	protein_coding	M2	-	SCZ-Down	-
GRIN3A	ENSG00000198785	9	protein_coding	M2	-	-	-
GRIP1	ENSG00000155974	12	protein_coding	M2	ASD-Down	-	-
GRK6	ENSG00000198055	5	protein_coding	M2	-	-	-
GRPEL2	ENSG00000164284	5	protein_coding	M2	-	-	-
GRSF1	ENSG00000132463	4	protein_coding	M2	-	-	-
GSK3A	ENSG00000105723	19	protein_coding	M2	ASD-Down	-	-
GSK3B	ENSG00000082701	3	protein_coding	M2	ASD-Down	-	-
GSPT2	ENSG00000189369	X	protein_coding	M2	-	-	-
GTDC1	ENSG00000121964	2	protein_coding	M2	-	-	-
GTF3C4	ENSG00000125484	9	protein_coding	M2	-	-	-
GTPBP10	ENSG00000105793	7	protein_coding	M2	ASD-Down	-	-
GUCY1A2	ENSG00000152402	11	protein_coding	M2	-	-	-
GUCY1A3	ENSG00000164116	4	protein_coding	M2	-	-	-
GUCY1B3	ENSG00000061918	4	protein_coding	M2	-	-	-
GULP1	ENSG00000144366	2	protein_coding	M2	-	-	-
HACE1	ENSG00000085382	6	protein_coding	M2	-	-	-
HBQ1	ENSG00000086506	16	protein_coding	M2	-	SCZ-Down	-
HCN1	ENSG00000164588	5	protein_coding	M2	ASD-Down	-	-
HDAC9	ENSG00000048052	7	protein_coding	M2	-	-	-
HECW2	ENSG00000138411	2	protein_coding	M2	-	-	-
HERC3	ENSG00000138641	4	protein_coding	M2	ASD-Down	-	-
HGSNAT	ENSG00000165102	8	protein_coding	M2	-	-	-
HMCES	ENSG00000183624	3	protein_coding	M2	-	-	-
HMGCR	ENSG00000113161	5	protein_coding	M2	-	-	-
HNRNPUL2	ENSG00000214753	11	protein_coding	M2	-	-	-
HOMER2	ENSG00000103942	15	protein_coding	M2	-	SCZ-Down	-
HPCAL1	ENSG00000115756	2	protein_coding	M2	-	-	-
HPCAL4	ENSG00000116983	1	protein_coding	M2	-	-	-
HPRT1	ENSG00000165704	X	protein_coding	M2	-	-	-
HR	ENSG00000168453	8	protein_coding	M2	ASD-Down	SCZ-Down	-
[truncated: 5,912 more rows]

## Sheet: lncRNAs_AUC
			ASD AUCs			SCZ AUCs				BD AUCs
external_gene_id	ensembl_gene_id	Module	syn11242290	GSE64018	GSE18123	syn4590909	syn2759792	GSE80655	GSE165604	syn45909092	syn27597922	GSE806552	GSE124326
A1BG-AS1	ENSG00000268895	M2	0.7	0.59	0.56	0.65	0.54	0.58	0.6	0.61	0.66	0.62	0.55
A2M-AS1	ENSG00000245105	M4	0.52	0.53	0.5	0.62	0.62	0.5	0.5	0.58	0.54	0.54	0.55
AC000120.7	ENSG00000243107	M4	0.55	0.8	0.68	0.63	-	0.6	-	0.44	-	0.55	0.52
AC002310.12	ENSG00000235560	M4	0.58	0.78	0.5	0.5	0.54	0.58	-	0.47	0.54	0.5	0.49
AC002429.5	ENSG00000236197	M1	0.64	0.7	-	0.5	0.56	0.67	-	0.54	0.56	0.63	0.6
AC002467.7	ENSG00000241764	M6	0.47	0.69	0.59	0.59	-	0.59	-	0.58	-	0.55	0.48
AC003102.3	ENSG00000267750	M10	0.68	0.49	0.61	0.51	0.64	0.54	-	0.54	0.58	0.55	0.63
AC003104.1	ENSG00000236194	M4	0.63	0.63	-	0.61	0.66	0.58	-	0.54	0.57	0.5	0.53
AC003682.16	ENSG00000268392	M10	0.53	0.56	-	0.59	-	0.62	-	0.49	-	0.59	0.5
AC004257.3	ENSG00000270143	M10	0.61	0.47	0.63	0.61	-	0.58	-	0.55	-	0.57	0.49
AC004540.4	ENSG00000225792	M1	0.56	-	-	0.52	-	0.59	-	0.59	-	0.57	0.53
AC004540.5	ENSG00000214870	M10	0.59	0.48	0.63	0.55	0.57	0.56	-	0.56	0.54	0.51	0.57
AC004951.6	ENSG00000228434	M4	0.53	0.73	0.51	0.55	0.62	0.63	-	0.53	0.56	0.57	0.51
AC005013.5	ENSG00000228421	M4	0.63	0.69	-	0.53	-	0.61	-	0.5	-	0.62	0.58
AC005154.6	ENSG00000196295	M4	0.58	0.68	0.64	0.55	0.61	0.68	-	0.49	0.52	0.66	0.56
AC005162.5	ENSG00000233517	M10	0.58	0.65	-	0.46	-	0.62	-	0.47	-	0.58	0.58
AC005224.2	ENSG00000231595	M7	0.5	0.59	0.5	0.61	0.64	0.58	-	0.58	0.61	0.57	0.49
AC005306.3	ENSG00000267283	M1	0.69	0.74	0.66	0.55	-	0.7	-	0.61	-	0.59	0.54
AC005518.2	ENSG00000230190	M10	0.67	0.53	-	0.63	0.62	0.51	-	0.57	0.55	0.51	0.6
AC005519.4	ENSG00000258559	M4	0.55	0.66	-	0.74	0.64	0.63	-	0.59	0.59	0.61	0.51
AC005592.1	ENSG00000236714	M2	0.7	0.72	0.56	0.61	-	0.63	-	0.52	-	0.62	0.59
AC005592.2	ENSG00000231185	M6	0.67	0.7	-	0.67	-	0.57	-	0.54	-	0.55	0.56
AC005592.3	ENSG00000261757	M2	0.67	0.69	0.56	0.58	0.55	0.6	-	0.54	0.67	0.58	0.56
AC005618.6	ENSG00000272070	M1	0.58	0.62	-	0.55	-	0.56	-	0.57	-	0.55	0.55
AC005740.6	ENSG00000271871	M10	0.48	0.51	-	0.64	-	0.51	-	0.54	-	0.54	0.53
AC005754.8	ENSG00000272108	M10	0.71	0.48	-	0.51	-	0.46	-	0.51	-	0.52	0.57
AC006003.3	ENSG00000231515	M10	0.46	0.54	-	0.66	-	0.65	-	0.59	-	0.58	0.58
AC006115.3	ENSG00000269793	M6	0.6	0.62	-	0.65	0.55	0.54	-	0.49	0.49	0.51	0.55
AC006116.19	ENSG00000267298	M4	0.58	0.4	-	0.57	-	0.52	-	0.53	-	0.53	0.53
AC006262.6	ENSG00000268460	M10	0.6	0.7	0.62	0.65	0.65	0.64	-	0.61	0.5	0.62	0.56
AC006946.16	ENSG00000273203	M4	0.47	-	-	0.6	-	0.6	-	0.52	-	0.57	0.53
AC006946.17	ENSG00000273442	M4	0.54	-	-	0.62	-	0.67	-	0.51	-	0.6	0.55
AC007036.4	ENSG00000230751	M4	0.59	0.63	-	0.64	-	0.54	-	0.54	-	0.56	0.52
AC007038.7	ENSG00000229127	M10	0.56	0.7	0.55	0.68	0.63	0.57	-	0.47	0.58	0.58	0.56
AC007228.11	ENSG00000269696	M2	0.58	0.6	0.52	0.53	0.55	0.5	-	0.59	0.55	0.53	0.52
AC007246.3	ENSG00000231312	M2	0.79	0.59	0.61	0.55	0.58	0.54	-	0.65	0.6	0.58	0.56
AC007292.3	ENSG00000269318	M1	0.59	-	0.53	0.6	0.57	0.57	-	0.64	0.53	0.59	0.54
AC007386.4	ENSG00000232613	M10	0.56	0.56	-	0.48	-	0.51	-	0.57	-	0.56	0.53
AC007557.3	ENSG00000227021	M10	0.51	0.51	-	0.58	-	0.53	-	0.63	-	0.57	0.58
AC007620.3	ENSG00000242539	M4	0.49	0.62	-	0.54	0.51	0.54	-	0.55	0.46	0.51	0.53
AC007743.1	ENSG00000233251	M2	0.62	0.65	-	0.52	0.65	0.53	-	0.55	0.56	0.55	0.6
AC008269.2	ENSG00000229321	M7	0.6	0.51	-	0.59	0.53	0.64	-	0.59	0.67	0.68	0.5
AC008746.12	ENSG00000267838	M4	0.52	-	0.53	0.62	0.64	0.61	-	0.54	0.54	0.59	0.53
AC009014.3	ENSG00000271824	M2	0.6	0.82	0.53	0.64	-	0.65	-	0.53	-	0.6	0.58
AC009120.6	ENSG00000259972	M4	0.49	0.56	0.59	0.56	-	0.72	-	0.65	-	0.67	0.54
AC009228.1	ENSG00000242628	M10	0.61	0.53	-	0.55	-	0.52	-	0.47	-	0.65	0.56
AC009404.2	ENSG00000236255	M4	0.56	0.68	-	0.5	0.65	0.64	-	0.62	0.54	0.65	0.55
AC009487.5	ENSG00000251621	M2	0.68	0.7	-	0.51	-	0.59	-	0.51	-	0.6	0.6
AC009501.4	ENSG00000231609	M1	0.57	0.66	-	0.56	0.58	0.63	-	0.58	0.54	0.61	0.57
AC009506.1	ENSG00000224152	M8	0.63	0.58	0.66	0.54	0.53	0.63	-	0.67	0.58	0.6	0.62
AC009961.3	ENSG00000226266	M10	0.53	0.5	-	0.5	-	0.69	-	0.58	-	0.66	0.62
AC010504.2	ENSG00000267219	M10	0.53	0.53	-	0.48	-	0.57	-	0.47	-	0.54	0.51
AC011196.3	ENSG00000235518	M10	0.57	0.58	-	0.55	-	0.6	-	0.55	-	0.62	0.6
AC011747.7	ENSG00000235092	M1	0.55	0.65	-	0.65	0.56	0.57	-	0.65	0.53	0.55	0.53
AC011995.1	ENSG00000237720	M2	0.63	0.56	-	0.74	0.51	0.52	-	0.73	0.53	0.56	0.6
AC011995.3	ENSG00000228391	M10	0.57	0.55	0.62	0.61	-	0.53	-	0.53	-	0.48	0.57
AC012074.2	ENSG00000235072	M7	0.52	0.6	0.5	0.54	-	0.49	-	0.5	-	0.54	0.57
AC012358.7	ENSG00000203327	M10	0.51	0.67	-	0.58	-	0.56	-	0.61	-	0.56	0.55
AC012370.2	ENSG00000232693	M4	0.55	0.57	-	0.67	-	0.52	-	0.66	-	0.57	0.57
AC012442.6	ENSG00000228251	M4	0.51	0.38	-	0.5	-	0.54	-	0.48	-	0.57	0.5
AC012507.3	ENSG00000232520	M2	0.5	0.51	0.54	0.53	-	0.56	-	0.59	-	0.55	0.61
AC013275.2	ENSG00000231013	M2	0.52	-	0.57	0.47	-	0.51	-	0.69	-	0.53	0.6
AC013394.2	ENSG00000272888	M1	0.61	-	0.61	0.64	-	0.61	-	0.48	-	0.6	0.55
AC013460.1	ENSG00000229727	M10	0.69	0.6	0.51	0.53	-	0.59	-	0.52	-	0.59	0.54
AC015849.13	ENSG00000267347	M10	0.56	-	0.64	0.57	-	0.63	-	0.61	-	0.64	0.53
AC015936.3	ENSG00000224911	M5	0.65	0.51	0.59	0.65	-	0.53	-	0.62	-	0.57	0.59
AC016629.8	ENSG00000267858	M6	0.54	0.72	0.6	0.72	0.55	0.51	-	0.67	0.48	0.55	0.55
AC016700.5	ENSG00000231327	M1	0.58	-	0.51	0.47	-	0.55	-	0.51	-	0.52	0.56
AC016747.3	ENSG00000212978	M5	0.55	0.64	0.61	0.54	0.52	0.58	-	0.55	0.62	0.54	0.52
AC018766.4	ENSG00000267896	M5	0.53	0.67	-	0.55	-	0.49	-	0.56	-	0.53	0.52
AC018766.5	ENSG00000269352	M5	0.55	0.57	0.51	0.6	0.58	0.6	-	0.55	0.52	0.54	0.58
AC019118.2	ENSG00000234423	M10	0.65	0.5	-	0.59	0.57	0.61	-	0.61	0.59	0.64	0.55
AC019118.3	ENSG00000236760	M10	0.52	0.62	-	0.58	-	0.55	-	0.5	-	0.58	0.56
AC025171.1	ENSG00000215068	M5	0.57	0.75	0.51	0.63	0.57	0.57	-	0.64	0.6	0.55	0.52
AC025335.1	ENSG00000179859	M10	0.54	0.79	0.55	0.59	0.58	0.48	-	0.57	0.55	0.55	0.57
AC034220.3	ENSG00000233006	M10	0.52	0.58	0.63	0.52	0.65	0.54	-	0.51	0.54	0.47	0.54
AC062029.1	ENSG00000234028	M5	0.61	0.81	0.47	0.74	-	0.56	-	0.71	-	0.58	0.54
AC067961.1	ENSG00000232784	M2	0.62	0.51	-	0.59	-	0.68	-	0.58	-	0.66	0.56
AC068039.4	ENSG00000228389	M10	0.55	0.62	0.57	0.61	0.65	0.63	-	0.5	0.52	0.58	0.52
AC068580.5	ENSG00000229512	M5	0.54	0.57	-	0.6	-	0.54	-	0.61	-	0.59	0.52
AC083843.1	ENSG00000259820	M4	0.61	0.66	0.64	0.53	0.64	0.66	-	0.66	0.53	0.48	0.5
AC083900.1	ENSG00000225111	M10	0.53	0.53	-	0.56	-	0.61	-	0.58	-	0.63	0.5
AC084018.1	ENSG00000212694	M4	0.61	0.59	0.59	0.49	0.59	0.68	-	0.51	0.5	0.63	0.51
AC084219.4	ENSG00000186019	M2	0.66	0.58	0.51	0.6	-	0.55	-	0.63	-	0.57	0.53
AC087294.2	ENSG00000235530	M4	0.54	0.57	-	0.62	-	0.64	-	0.54	-	0.59	0.55
AC087393.1	ENSG00000236819	M1	0.58	0.63	0.53	0.56	0.53	0.55	-	0.58	0.58	0.52	0.61
AC090587.2	ENSG00000250404	M4	0.59	0.64	-	0.59	0.63	0.65	-	0.53	0.51	0.6	0.54
AC090587.4	ENSG00000229368	M6	0.59	0.71	-	0.53	0.53	0.56	-	0.56	0.64	0.62	0.46
AC091729.9	ENSG00000229043	M8	0.48	0.51	0.55	0.54	0.51	0.52	-	0.56	0.58	0.59	0.54
AC091878.1	ENSG00000215196	M2	0.61	0.47	0.61	0.66	0.53	0.58	-	0.52	0.62	0.59	0.56
AC092168.2	ENSG00000232034	M10	0.5	0.67	-	0.58	-	0.57	-	0.65	-	0.62	0.52
AC092295.7	ENSG00000233527	M4	0.69	0.68	0.49	0.56	0.49	0.66	-	0.66	0.58	0.62	0.6
AC092535.3	ENSG00000227189	M7	0.54	0.72	0.51	0.62	0.64	0.57	-	0.59	0.57	0.6	0.51
AC092667.2	ENSG00000230393	M2	0.64	0.57	0.58	0.68	0.56	0.58	-	0.73	0.56	0.57	0.55
AC093323.3	ENSG00000170846	M6	0.55	0.65	0.56	0.48	0.57	0.61	-	0.6	0.53	0.6	0.58
AC093415.2	ENSG00000235257	M10	0.55	0.74	0.54	0.53	0.53	0.64	-	0.58	0.48	0.65	0.55
AC093642.3	ENSG00000237940	M10	0.59	0.63	0.5	0.67	0.61	0.54	-	0.61	0.52	0.6	0.5
AC093673.5	ENSG00000232533	M6	0.55	0.48	0.54	0.62	0.59	0.56	-	0.58	0.51	0.55	0.47
AC093843.1	ENSG00000224819	M10	0.69	0.38	-	0.6	-	0.54	-	0.57	-	0.52	0.6
AC097662.2	ENSG00000236432	M10	0.54	0.76	0.5	0.56	0.51	0.61	-	0.63	0.51	0.6	0.58
AC100830.4	ENSG00000265967	M10	0.59	0.68	0.54	0.55	-	0.51	-	0.58	-	0.48	0.53
AC105760.3	ENSG00000124835	M4	0.58	-	0.48	0.65	-	0.67	-	0.68	-	0.65	0.55
AC113617.1	ENSG00000228358	M6	0.62	0.91	-	0.59	-	0.51	-	0.53	-	0.51	0.61
AC114730.3	ENSG00000224272	M1	0.54	0.54	0.54	0.59	-	0.49	-	0.54	-	0.51	0.6
AC115522.3	ENSG00000268601	M10	0.72	0.52	-	0.66	-	0.51	-	0.73	-	0.53	0.55
AC127904.2	ENSG00000230732	M10	0.52	0.69	-	0.51	0.65	0.63	-	0.52	0.54	0.69	0.5
AC138655.4	ENSG00000235760	M4	0.54	0.58	-	0.52	-	0.59	-	0.52	-	0.58	0.53
AC140542.2	ENSG00000261325	M6	0.74	0.81	0.58	0.8	0.62	0.64	-	0.75	0.58	0.71	0.6
AC140912.1	ENSG00000261227	M10	0.53	0.76	-	0.54	0.55	0.5	-	0.54	0.52	0.55	0.57
AC144521.1	ENSG00000228956	M2	0.58	0.49	-	0.54	0.56	0.51	-	0.49	0.65	0.53	0.52
AC144652.1	ENSG00000273117	M5	0.59	-	0.52	0.58	-	0.68	-	0.57	-	0.61	0.51
AC144833.1	ENSG00000261426	M10	0.63	0.44	-	0.52	0.64	0.51	-	0.58	0.48	0.52	0.6
ACAP2-IT1	ENSG00000229325	M2	0.6	0.46	-	0.48	0.62	0.48	-	0.63	0.48	0.55	0.54
ADAM20P1	ENSG00000259158	M10	0.47	0.55	-	0.56	0.63	0.58	0.58	0.54	0.5	0.61	0.56
ADAMTS9-AS2	ENSG00000241684	M7	0.61	0.79	0.62	0.76	0.65	0.63	0.56	0.65	0.54	0.67	0.57
AF064858.10	ENSG00000237609	M10	0.55	0.65	-	0.59	-	0.56	-	0.51	-	0.48	0.56
AF064858.11	ENSG00000237721	M10	0.58	-	-	0.48	-	0.61	-	0.53	-	0.58	0.55
AF064858.8	ENSG00000235888	M10	0.6	0.71	-	0.52	-	0.67	-	0.5	-	0.69	0.51
AF127936.7	ENSG00000235609	M2	0.61	0.59	-	0.61	0.49	0.61	-	0.56	0.57	0.66	0.5
AF129075.5	ENSG00000231125	M4	0.57	0.65	-	0.6	0.62	0.48	-	0.59	0.57	0.51	0.52
AF131215.2	ENSG00000255310	M10	0.51	0.75	0.55	0.57	0.62	0.55	-	0.54	0.51	0.5	0.51
AF131215.3	ENSG00000254936	M10	0.46	0.65	0.49	0.57	0.63	0.63	-	0.53	0.53	0.58	0.52
AF131215.4	ENSG00000254556	M10	0.47	0.56	0.51	0.53	0.65	0.57	-	0.53	0.52	0.48	0.51
AF131215.6	ENSG00000254839	M10	0.5	0.69	0.52	0.55	-	0.59	-	0.48	-	0.6	0.49
AF131215.9	ENSG00000269918	M10	0.53	0.6	0.52	0.55	-	0.59	-	0.55	-	0.59	0.53
AF146191.4	ENSG00000245685	M10	0.54	-	-	0.5	-	0.53	-	0.57	-	0.57	0.52
AKT3-IT1	ENSG00000228939	M4	0.6	0.58	-	0.49	0.57	0.6	-	0.57	0.5	0.59	0.53
AL132709.5	ENSG00000225746	M2	0.66	0.64	0.54	0.57	0.58	0.6	-	0.56	0.56	0.49	0.57
AL132709.8	ENSG00000232018	M2	0.6	0.53	0.51	0.64	0.56	0.64	-	0.52	0.51	0.63	0.57
AL450992.2	ENSG00000234614	M2	0.83	0.65	0.56	0.57	0.54	0.59	-	0.57	0.56	0.62	0.55
AL592494.5	ENSG00000227082	M6	0.7	-	0.56	0.75	0.58	0.64	-	0.53	0.65	0.64	0.53
AP000221.1	ENSG00000229962	M10	0.48	0.68	-	0.57	-	0.51	-	0.63	-	0.51	0.59
AP000253.1	ENSG00000234509	M5	0.56	0.81	0.48	0.71	-	0.61	-	0.7	-	0.56	0.55
AP000255.6	ENSG00000273091	M10	0.59	-	-	0.53	-	0.54	-	0.52	-	0.62	0.53
AP000266.7	ENSG00000232623	M4	0.5	0.56	0.57	0.5	-	0.53	-	0.54	-	0.58	0.52
AP000473.5	ENSG00000228798	M4	0.59	0.73	-	0.52	-	0.55	-	0.53	-	0.49	0.58
AP000473.8	ENSG00000270093	M4	0.53	0.68	0.59	0.49	-	0.55	-	0.5	-	0.51	0.56
AP000487.5	ENSG00000246889	M4	0.66	0.61	-	0.61	0.66	0.69	-	0.59	0.57	0.72	0.59
AP000662.4	ENSG00000254602	M2	0.59	0.6	0.64	0.61	0.53	0.54	-	0.56	0.6	0.57	0.55
AP001046.5	ENSG00000237989	M3	0.67	-	0.51	0.52	-	0.54	-	0.51	-	0.55	0.54
AP001062.7	ENSG00000184441	M4	0.68	0.78	0.53	0.61	0.62	0.53	-	0.58	0.55	0.52	0.53
AP001258.4	ENSG00000245571	M3	0.58	0.78	0.55	0.63	0.54	0.54	-	0.54	0.49	0.51	0.51
AP001271.3	ENSG00000227726	M10	0.58	-	-	0.64	-	0.6	-	0.54	-	0.56	0.53
AP001429.1	ENSG00000270116	M10	0.58	0.49	-	0.64	-	0.56	-	0.53	-	0.54	0.52
AP001462.6	ENSG00000269038	M4	0.49	0.6	0.53	0.57	-	0.51	-	0.58	-	0.56	0.54
AP001469.9	ENSG00000239415	M4	0.52	0.81	-	0.51	0.62	0.65	-	0.6	0.55	0.6	0.52
AP001619.2	ENSG00000227698	M10	0.51	0.55	-	0.67	-	0.6	-	0.6	-	0.5	0.54
AP006216.11	ENSG00000231611	M6	0.76	0.6	-	0.56	0.52	0.61	-	0.53	0.54	0.57	0.53
AP006222.2	ENSG00000228463	M10	0.57	0.58	0.58	0.63	0.55	0.53	-	0.49	0.53	0.55	0.56
AP006621.6	ENSG00000255142	M10	0.5	0.56	-	0.58	-	0.66	-	0.54	-	0.67	0.52
ARHGAP26-IT1	ENSG00000230789	M10	0.49	0.57	-	0.57	-	0.62	0.63	0.51	-	0.58	0.56
ARHGAP5-AS1	ENSG00000258655	M8	0.78	0.59	0.62	0.6	0.53	0.52	0.47	0.74	0.5	0.54	0.53
ARHGEF7-IT1	ENSG00000233644	M10	0.51	-	0.58	0.56	-	0.5	-	0.48	-	0.5	0.61
ARHGEF9-IT1	ENSG00000231729	M10	0.55	-	-	0.48	-	0.57	0.6	0.48	-	0.51	0.51
ASH1L-IT1	ENSG00000227773	M4	0.58	0.71	-	0.66	-	0.5	-	0.53	-	0.53	0.52
ATE1-AS1	ENSG00000226864	M1	0.7	0.65	-	0.59	-	0.55	0.8	0.55	-	0.56	0.5
ATP2B2-IT1	ENSG00000236999	M10	0.61	0.58	-	0.55	-	0.56	-	0.49	-	0.59	0.61
ATP2B2-IT2	ENSG00000224771	M10	0.59	0.56	-	0.51	-	0.57	0.55	0.53	-	0.56	0.57
ATP6V0E2-AS1	ENSG00000204934	M8	0.55	0.51	0.52	0.67	0.51	0.56	0.59	0.5	0.54	0.59	0.55
BACE2-IT1	ENSG00000224388	M3	0.7	0.76	-	0.58	-	0.57	-	0.55	-	0.55	0.56
BACH1-IT1	ENSG00000248476	M8	0.55	-	0.5	0.47	-	0.54	-	0.54	-	0.49	0.49
BACH1-IT2	ENSG00000228817	M5	0.59	0.68	-	0.57	-	0.56	0.65	0.5	-	0.55	0.51
BAIAP2-AS1	ENSG00000226137	M2	0.69	0.59	0.59	0.64	0.51	0.58	0.66	0.51	0.65	0.6	0.49
BCDIN3D-AS1	ENSG00000258057	M2	0.77	0.5	0.58	0.49	0.53	0.58	0.58	0.62	0.66	0.61	0.52
BOLA3-AS1	ENSG00000225439	M2	0.77	0.53	0.58	0.52	0.61	0.63	0.58	0.63	0.53	0.58	0.5
BSN-AS2	ENSG00000226913	M10	0.53	0.62	0.61	0.62	0.51	0.58	0.55	0.72	0.61	0.48	0.55
BX255923.3	ENSG00000240907	M2	0.59	0.68	0.56	0.62	0.5	0.52	-	0.47	0.6	0.49	0.6
BZRAP1-AS1	ENSG00000265148	M6	0.71	0.56	0.53	0.57	-	0.58	0.58	0.54	-	0.62	0.51
C11orf95	ENSG00000188070	M2	0.53	0.64	0.51	0.7	0.54	0.53	0.47	0.65	0.58	0.55	0.55
C1orf132	ENSG00000203709	M10	0.52	0.64	0.69	0.58	0.64	0.62	-	0.65	0.53	0.6	0.57
C1RL-AS1	ENSG00000205885	M10	0.66	0.79	0.58	0.61	0.66	0.62	0.56	0.52	0.54	0.58	0.55
C20orf166-AS1	ENSG00000174403	M2	0.84	-	0.55	0.59	0.6	0.58	0.46	0.61	0.46	0.64	0.59
C20orf203	ENSG00000198547	M10	0.6	0.58	0.58	0.66	0.56	0.61	0.64	0.67	0.56	0.57	0.55
C6orf3	ENSG00000255389	M1	0.59	0.53	0.54	0.63	0.59	0.54	-	0.6	0.54	0.5	0.57
CACNA1C-IT3	ENSG00000256721	M10	0.51	0.56	-	0.5	-	0.59	0.5	0.54	-	0.71	0.6
CAMTA1-IT1	ENSG00000237402	M10	0.48	0.6	-	0.51	-	0.63	-	0.59	-	0.58	0.58
CAPN10-AS1	ENSG00000260942	M8	0.68	0.64	0.57	0.59	0.56	0.66	0.49	0.59	0.48	0.61	0.51
CASC15	ENSG00000272168	M6	0.56	0.58	0.58	0.71	-	0.57	0.54	0.49	-	0.6	0.59
CASC2	ENSG00000177640	M2	0.62	0.51	0.51	0.65	0.55	0.6	0.5	0.75	0.56	0.55	0.56
CASC7	ENSG00000259758	M4	0.55	0.75	0.56	0.61	0.65	0.59	-	0.52	0.48	0.55	0.53
CBR3-AS1	ENSG00000236830	M10	0.64	0.47	0.59	0.41	0.53	0.47	0.48	0.62	0.52	0.58	0.5
CCDC147-AS1	ENSG00000231233	M6	0.7	0.52	-	0.53	0.51	0.64	-	0.53	0.6	0.54	0.6
CCNT2-AS1	ENSG00000224043	M6	0.66	0.7	0.51	0.61	0.61	0.52	0.48	0.55	0.54	0.5	0.56
CMP21-97G8.1	ENSG00000273104	M10	0.52	-	-	0.6	-	0.56	-	0.54	-	0.56	0.58
COX10-AS1	ENSG00000236088	M6	0.5	0.43	0.56	0.48	-	0.53	0.51	0.58	-	0.53	0.52
CPEB2-AS1	ENSG00000247624	M10	0.51	0.55	0.57	0.61	-	0.65	0.58	0.59	-	0.61	0.55
CTA-211A9.5	ENSG00000244625	M5	0.64	0.7	0.57	0.58	0.53	0.57	-	0.49	0.49	0.51	0.54
CTA-217C2.1	ENSG00000226328	M6	0.74	0.73	0.48	0.51	0.63	0.58	-	0.59	0.64	0.54	0.54
CTA-217C2.2	ENSG00000273243	M10	0.53	-	-	0.7	-	0.55	-	0.6	-	0.5	0.51
CTA-228A9.3	ENSG00000272720	M4	0.51	-	-	0.71	-	0.58	-	0.53	-	0.52	0.53
CTA-246H3.12	ENSG00000272942	M4	0.54	-	0.54	0.56	-	0.58	-	0.64	-	0.53	0.57
CTA-254O6.1	ENSG00000261462	M7	0.73	0.53	0.55	0.52	0.6	0.52	-	0.48	0.46	0.51	0.57
CTA-292E10.8	ENSG00000272858	M4	0.59	-	-	0.62	-	0.48	-	0.71	-	0.52	0.55
CTA-357J21.1	ENSG00000272544	M4	0.5	0.67	-	0.5	-	0.59	-	0.57	-	0.61	0.51
CTA-363E19.2	ENSG00000272072	M4	0.55	0.59	-	0.55	-	0.53	-	0.51	-	0.57	0.51
CTA-384D8.36	ENSG00000272821	M7	0.48	-	0.61	0.59	-	0.54	-	0.53	-	0.59	0.53
CTA-390C10.10	ENSG00000272977	M4	0.59	-	0.67	0.5	-	0.57	-	0.49	-	0.55	0.54
CTA-445C9.14	ENSG00000261188	M6	0.68	0.7	0.58	0.48	0.59	0.63	-	0.6	0.62	0.67	0.54
CTB-113D17.1	ENSG00000272568	M4	0.55	-	0.51	0.58	-	0.71	-	0.56	-	0.69	0.57
CTB-113I20.2	ENSG00000271737	M8	0.55	0.62	-	0.49	-	0.55	-	0.51	-	0.52	0.56
CTB-113P19.4	ENSG00000260581	M2	0.75	0.69	0.5	0.52	0.53	0.52	-	0.66	0.54	0.58	0.59
CTB-113P19.5	ENSG00000272112	M10	0.58	0.47	-	0.67	-	0.54	-	0.55	-	0.49	0.55
CTB-129O4.1	ENSG00000248367	M10	0.64	0.58	-	0.53	-	0.64	-	0.54	-	0.66	0.54
CTB-131K11.1	ENSG00000266469	M2	0.72	0.72	-	0.64	0.61	0.51	-	0.49	0.5	0.47	0.52
CTB-13F3.1	ENSG00000273055	M10	0.46	-	-	0.49	-	0.52	-	0.62	-	0.63	0.53
CTB-152G17.6	ENSG00000272918	M10	0.68	-	-	0.65	-	0.46	-	0.61	-	0.44	0.56
CTB-31N19.3	ENSG00000261596	M10	0.57	0.81	0.58	0.61	-	0.51	-	0.54	-	0.51	0.55
CTB-31O20.2	ENSG00000261526	M8	0.64	0.53	0.57	0.62	0.57	0.55	-	0.62	0.53	0.57	0.58
CTB-55O6.12	ENSG00000267169	M5	0.6	0.66	-	0.56	0.64	0.6	-	0.62	0.54	0.56	0.55
CTB-75G16.3	ENSG00000267067	M10	0.61	-	-	0.55	-	0.5	-	0.48	-	0.5	0.52
CTB-78F1.1	ENSG00000254187	M6	0.75	0.47	0.58	0.7	0.54	0.62	-	0.56	0.54	0.61	0.59
CTB-78F1.2	ENSG00000253357	M10	0.56	0.58	-	0.47	-	0.63	-	0.57	-	0.66	0.61
CTB-89H12.4	ENSG00000230551	M4	0.65	0.71	0.66	0.63	0.66	0.67	-	0.58	0.51	0.63	0.56
CTC-137K3.1	ENSG00000270137	M10	0.58	0.65	-	0.58	-	0.48	-	0.5	-	0.62	0.5
CTC-218H9.1	ENSG00000249605	M10	0.59	0.55	-	0.55	-	0.63	-	0.62	-	0.6	0.61
CTC-251D13.1	ENSG00000271795	M10	0.66	0.55	-	0.58	-	0.61	-	0.6	-	0.56	0.54
CTC-277H1.7	ENSG00000262691	M10	0.54	0.71	0.58	0.61	0.66	0.62	-	0.63	0.52	0.6	0.56
CTC-297N7.8	ENSG00000273290	M10	0.64	-	-	0.5	-	0.57	-	0.47	-	0.53	0.54
CTC-304I17.3	ENSG00000265775	M10	0.58	0.5	-	0.67	0.66	0.6	-	0.64	0.51	0.58	0.56
CTC-304I17.4	ENSG00000263485	M10	0.61	0.56	-	0.59	-	0.66	-	0.54	-	0.64	0.58
CTC-308K20.1	ENSG00000204758	M10	0.6	0.57	0.6	0.58	-	0.58	-	0.44	-	0.53	0.59
CTC-332L22.1	ENSG00000271849	M2	0.64	0.74	-	0.57	-	0.44	-	0.52	-	0.57	0.5
CTC-338M12.4	ENSG00000233937	M5	0.49	0.74	0.55	0.64	-	0.6	0.6	0.75	-	0.62	0.57
CTC-340A15.2	ENSG00000241956	M10	0.48	0.65	0.51	0.53	0.61	0.61	-	0.56	0.55	0.61	0.54
CTC-344H19.4	ENSG00000268401	M4	0.64	0.58	-	0.49	0.59	0.56	-	0.54	0.51	0.49	0.55
CTC-366B18.4	ENSG00000272040	M4	0.52	0.62	-	0.51	-	0.59	-	0.54	-	0.46	0.56
CTC-425O23.2	ENSG00000205041	M4	0.54	0.64	-	0.72	0.63	0.7	-	0.56	0.52	0.58	0.49
CTC-428G20.3	ENSG00000248175	M1	0.58	0.6	0.61	0.62	0.62	0.54	-	0.58	0.49	0.54	0.5
CTC-429P9.3	ENSG00000269044	M6	0.7	0.56	0.62	0.53	0.53	0.49	-	0.52	0.55	0.53	0.58
CTC-429P9.5	ENSG00000267904	M6	0.72	0.53	-	0.53	0.51	0.55	-	0.54	0.55	0.54	0.56
CTC-444N24.11	ENSG00000268205	M4	0.57	0.7	0.65	0.65	0.64	0.62	-	0.61	0.49	0.62	0.53
CTC-444N24.8	ENSG00000268713	M7	0.5	0.65	0.49	0.6	0.61	0.62	-	0.61	0.49	0.67	0.54
CTC-457E21.1	ENSG00000260599	M1	0.53	0.53	-	0.65	-	0.63	-	0.54	-	0.55	0.57
CTC-459F4.3	ENSG00000267575	M2	0.6	0.53	0.51	0.58	0.55	0.65	-	0.57	0.63	0.64	0.55
CTC-459I6.1	ENSG00000251450	M6	0.6	0.73	-	0.6	-	0.48	-	0.62	-	0.53	0.48
CTC-462L7.1	ENSG00000261589	M4	0.61	0.67	0.58	0.71	0.65	0.57	-	0.62	0.53	0.48	0.52
CTC-467M3.3	ENSG00000250377	M2	0.58	0.74	0.63	0.6	-	0.53	-	0.53	-	0.55	0.57
CTC-487M23.5	ENSG00000270067	M8	0.67	0.78	-	0.54	-	0.44	-	0.55	-	0.63	0.52
CTC-503J8.6	ENSG00000267427	M7	0.51	0.65	0.65	0.53	0.6	0.56	-	0.5	0.53	0.56	0.54
CTC-564N23.2	ENSG00000250615	M2	0.56	0.62	-	0.57	-	0.52	-	0.74	-	0.53	0.53
CTD-2006C1.12	ENSG00000267274	M4	0.51	0.6	-	0.58	-	0.59	-	0.5	-	0.57	0.51
CTD-2006C1.2	ENSG00000219665	M3	0.7	0.65	0.51	0.58	0.66	0.61	-	0.53	0.56	0.6	0.52
CTD-2006H14.2	ENSG00000271971	M4	0.59	0.58	-	0.75	-	0.7	-	0.74	-	0.7	0.54
CTD-2012K14.6	ENSG00000261386	M10	0.46	0.66	0.55	0.67	-	0.67	-	0.72	-	0.66	0.54
CTD-2015H6.3	ENSG00000249042	M2	0.6	0.6	-	0.48	0.52	0.47	-	0.56	0.63	0.45	0.57
CTD-2017D11.1	ENSG00000268362	M4	0.53	0.6	0.57	0.59	0.63	0.61	-	0.53	0.59	0.58	0.55
CTD-2020K17.1	ENSG00000267121	M2	0.73	0.6	-	0.65	0.5	0.48	-	0.56	0.64	0.48	0.54
CTD-2020K17.3	ENSG00000233175	M7	0.79	0.47	-	0.54	-	0.48	-	0.51	-	0.51	0.49
CTD-2023J5.1	ENSG00000255076	M10	0.6	0.57	-	0.54	-	0.52	-	0.57	-	0.59	0.58
CTD-2023N9.3	ENSG00000249436	M6	0.6	0.69	-	0.76	0.63	0.58	-	0.6	0.57	0.54	0.6
CTD-2033D15.1	ENSG00000259279	M10	0.61	0.61	-	0.52	-	0.52	-	0.57	-	0.54	0.51
CTD-2044J15.2	ENSG00000272520	M2	0.78	0.74	-	0.63	-	0.62	-	0.54	-	0.65	0.53
CTD-2047H16.4	ENSG00000263069	M7	0.58	0.76	0.55	0.49	0.62	0.52	-	0.58	0.49	0.58	0.52
CTD-2050B12.1	ENSG00000261013	M10	0.46	0.69	0.47	0.57	-	0.56	-	0.54	-	0.55	0.56
CTD-2081C10.7	ENSG00000272416	M10	0.58	0.5	-	0.52	-	0.57	-	0.54	-	0.53	0.52
CTD-2083E4.4	ENSG00000260774	M4	0.51	0.61	0.5	0.67	0.55	0.52	-	0.55	0.55	0.49	0.53
CTD-2086O20.3	ENSG00000267381	M6	0.43	0.58	0.67	0.61	0.56	0.53	-	0.56	0.52	0.49	0.52
CTD-2126E3.4	ENSG00000267890	M6	0.73	0.72	0.53	0.52	0.51	0.55	-	0.52	0.61	0.5	0.58
CTD-2132N18.2	ENSG00000267221	M4	0.58	-	-	0.55	0.5	0.5	-	0.51	0.55	0.5	0.55
CTD-2165H16.4	ENSG00000261360	M4	0.67	0.67	-	0.56	0.59	0.64	-	0.53	0.49	0.64	0.53
CTD-2168K21.2	ENSG00000272157	M6	0.77	0.45	-	0.44	-	0.48	-	0.64	-	0.56	0.56
CTD-2192J16.21	ENSG00000269560	M4	0.53	0.5	-	0.62	-	0.57	-	0.61	-	0.53	0.54
CTD-2196E14.6	ENSG00000260751	M4	0.56	0.63	0.56	0.41	0.62	0.57	-	0.47	0.57	0.57	0.51
CTD-2199O4.6	ENSG00000272417	M4	0.59	0.55	-	0.72	-	0.57	-	0.67	-	0.52	0.52
CTD-2228A4.1	ENSG00000271892	M6	0.66	0.56	-	0.5	-	0.51	-	0.53	-	0.56	0.59
CTD-2235C13.3	ENSG00000271815	M2	0.65	0.58	-	0.51	-	0.59	-	0.55	-	0.57	0.55
CTD-2256P15.2	ENSG00000259802	M2	0.56	0.58	0.6	0.51	0.58	0.64	-	0.53	0.52	0.63	0.52
CTD-2267D19.6	ENSG00000270145	M7	0.58	0.63	-	0.51	-	0.56	-	0.58	-	0.55	0.58
CTD-2269F5.1	ENSG00000250320	M2	0.65	0.54	0.56	0.53	-	0.53	-	0.51	-	0.63	0.6
CTD-2277K2.1	ENSG00000258882	M6	0.69	0.56	-	0.54	-	0.48	-	0.55	-	0.56	0.6
CTD-2278I10.4	ENSG00000269815	M10	0.58	0.58	-	0.55	-	0.56	-	0.47	-	0.66	0.5
CTD-2281E23.2	ENSG00000254269	M10	0.5	0.52	0.51	0.6	-	0.62	-	0.58	-	0.58	0.56
CTD-2286N8.2	ENSG00000267655	M10	0.51	0.75	0.55	0.54	-	0.53	-	0.5	-	0.57	0.53
CTD-2292P10.4	ENSG00000253741	M2	0.73	-	0.6	0.56	0.58	0.55	-	0.48	0.56	0.55	0.5
CTD-2293H3.1	ENSG00000267672	M4	0.55	0.45	0.54	0.56	0.6	0.57	-	0.61	0.5	0.59	0.52
CTD-2308G16.1	ENSG00000259377	M10	0.52	0.64	-	0.54	-	0.65	-	0.55	-	0.58	0.59
CTD-2308L22.1	ENSG00000272944	M2	0.7	-	-	0.77	-	0.62	-	0.73	-	0.64	0.5
CTD-2313N18.5	ENSG00000248671	M7	0.55	0.69	-	0.58	0.65	0.62	-	0.66	0.54	0.58	0.52
CTD-2319I12.4	ENSG00000267248	M10	0.54	0.7	-	0.65	0.55	0.56	-	0.72	0.53	0.54	0.53
CTD-2324F15.2	ENSG00000250490	M4	0.5	0.56	0.59	0.66	-	0.59	-	0.64	-	0.52	0.56
CTD-2325P2.4	ENSG00000259038	M1	0.46	0.51	-	0.59	0.56	0.53	-	0.61	0.61	0.52	0.54
CTD-2336O2.1	ENSG00000253982	M1	0.55	0.62	0.59	0.53	0.54	0.58	-	0.49	0.59	0.55	0.6
CTD-2340D6.1	ENSG00000253532	M4	0.46	-	-	0.54	-	0.54	-	0.51	-	0.53	0.53
CTD-2349P21.5	ENSG00000263603	M10	0.61	0.65	-	0.58	0.62	0.64	-	0.62	0.52	0.61	0.54
CTD-2349P21.9	ENSG00000266490	M4	0.53	0.59	-	0.51	0.57	0.6	-	0.61	0.55	0.66	0.52
CTD-2366F13.2	ENSG00000272123	M10	0.53	0.73	0.57	0.73	-	0.58	-	0.75	-	0.55	0.52
CTD-2369P2.2	ENSG00000175898	M8	0.46	0.62	0.52	0.54	0.51	0.52	-	0.53	0.53	0.54	0.53
CTD-2377O17.1	ENSG00000271714	M2	0.7	0.56	0.56	0.58	-	0.59	-	0.48	-	0.6	0.5
CTD-2514K5.2	ENSG00000246731	M5	0.58	0.76	0.53	0.66	0.54	0.57	-	0.59	0.58	0.57	0.56
CTD-2517M22.14	ENSG00000255182	M10	0.58	0.53	-	0.57	-	0.55	-	0.53	-	0.56	0.52
CTD-2528L19.6	ENSG00000267152	M10	0.64	0.66	0.6	0.55	0.57	0.63	-	0.5	0.5	0.6	0.53
CTD-2530H12.8	ENSG00000255434	M10	0.57	0.58	-	0.56	-	0.55	-	0.58	-	0.5	0.59
CTD-2536I1.1	ENSG00000248441	M2	0.62	0.51	0.61	0.49	0.54	0.51	-	0.49	0.54	0.58	0.6
CTD-2538G9.5	ENSG00000268743	M10	0.55	0.65	-	0.65	-	0.55	-	0.64	-	0.5	0.48
CTD-2540B15.10	ENSG00000267054	M4	0.54	-	-	0.5	-	0.52	-	0.54	-	0.56	0.52
CTD-2540M10.1	ENSG00000259888	M10	0.55	0.53	-	0.55	-	0.61	-	0.53	-	0.58	0.61
CTD-2541J13.1	ENSG00000260578	M4	0.6	-	0.48	0.62	0.65	0.62	-	0.61	0.49	0.57	0.52
CTD-2542L18.1	ENSG00000260417	M10	0.5	0.66	0.52	0.62	-	0.62	-	0.62	-	0.61	0.55
CTD-2545H1.1	ENSG00000262869	M7	0.58	0.56	-	0.54	-	0.61	-	0.55	-	0.59	0.6
CTD-2547L16.1	ENSG00000245281	M10	0.66	0.64	-	0.54	-	0.57	-	0.6	-	0.63	0.52
CTD-2555A7.2	ENSG00000256982	M2	0.54	0.55	-	0.61	0.54	0.54	-	0.52	0.54	0.59	0.58
CTD-2555O16.2	ENSG00000258824	M5	0.56	0.6	-	0.55	-	0.56	-	0.57	-	0.57	0.54
CTD-2560K21.6	ENSG00000268231	M10	0.51	0.63	-	0.53	-	0.51	-	0.57	-	0.51	0.58
CTD-2562J17.4	ENSG00000255136	M2	0.62	0.65	-	0.52	-	0.64	-	0.55	-	0.58	0.6
CTD-2587H19.3	ENSG00000269873	M4	0.55	-	-	0.64	-	0.62	-	0.59	-	0.61	0.52
CTD-2619J13.14	ENSG00000232098	M7	0.64	0.69	-	0.59	0.67	0.54	-	0.44	0.55	0.64	0.5
CTD-2619J13.19	ENSG00000269473	M4	0.56	0.62	-	0.56	0.63	0.47	-	0.47	0.53	0.52	0.49
CTD-2619J13.23	ENSG00000269106	M4	0.61	0.56	-	0.67	-	0.51	-	0.54	-	0.55	0.54
CTD-2619J13.3	ENSG00000269054	M4	0.58	0.67	-	0.58	-	0.53	-	0.5	-	0.5	0.52
CTD-2622I13.3	ENSG00000268670	M4	0.59	0.74	-	0.5	0.58	0.52	-	0.49	0.47	0.66	0.55
CTD-2630F21.1	ENSG00000267309	M6	0.76	0.55	-	0.53	0.55	0.64	-	0.49	0.56	0.65	0.48
CTD-2647L4.4	ENSG00000259366	M4	0.54	0.61	-	0.68	0.63	0.47	-	0.6	0.54	0.54	0.49
CTD-2653B5.1	ENSG00000264754	M1	0.57	0.72	-	0.53	-	0.62	-	0.56	-	0.67	0.51
CTD-3018O17.3	ENSG00000269834	M5	0.57	0.68	0.62	0.61	0.57	0.57	-	0.57	0.55	0.65	0.53
CTD-3025N20.3	ENSG00000272010	M6	0.54	0.46	0.61	0.48	-	0.53	-	0.55	-	0.52	0.55
CTD-3065J16.9	ENSG00000255224	M8	0.48	-	-	0.61	0.56	0.5	-	0.61	0.52	0.53	0.49
CTD-3074O7.5	ENSG00000255517	M1	0.6	-	0.65	0.5	0.55	0.52	-	0.63	0.62	0.57	0.51
CTD-3092A11.2	ENSG00000270055	M4	0.51	0.75	0.67	0.52	-	0.6	-	0.52	-	0.68	0.51
CTD-3096M3.2	ENSG00000266288	M10	0.66	0.46	-	0.57	-	0.58	-	0.52	-	0.6	0.53
CTD-3105H18.13	ENSG00000261280	M8	0.64	-	-	0.65	-	0.6	-	0.62	-	0.55	0.56
CTD-3118D7.1	ENSG00000259690	M10	0.62	0.75	-	0.61	0.65	0.62	-	0.57	0.51	0.61	0.58
CTD-3138B18.6	ENSG00000268201	M10	0.52	0.6	-	0.53	0.6	0.61	-	0.48	0.53	0.61	0.55
CTD-3185P2.1	ENSG00000261351	M1	0.56	0.58	0.65	0.51	0.57	0.58	-	0.55	0.54	0.53	0.49
CTD-3195I5.5	ENSG00000262194	M10	0.64	0.62	0.58	0.48	-	0.6	-	0.55	-	0.6	0.48
CTD-3220F14.2	ENSG00000267682	M4	0.54	0.6	-	0.65	0.6	0.52	-	0.54	0.51	0.53	0.52
CTD-3234P18.2	ENSG00000266935	M10	0.53	0.55	-	0.58	0.6	0.51	-	0.58	0.5	0.58	0.53
CTD-3247F14.2	ENSG00000261026	M7	0.6	0.51	0.65	0.62	0.57	0.6	-	0.52	0.52	0.59	0.56
CYP4F26P	ENSG00000226562	M10	0.53	0.54	-	0.63	-	0.58	-	0.57	-	0.56	0.6
CYP4F35P	ENSG00000265787	M10	0.55	0.51	0.55	0.53	0.63	0.6	0.59	0.59	0.51	0.44	0.55
DANCR	ENSG00000226950	M8	0.66	0.63	0.5	0.57	0.52	0.6	0.73	0.59	0.57	0.69	0.49
DAPK1-IT1	ENSG00000236709	M10	0.51	0.65	0.51	0.5	-	0.58	-	0.51	-	0.63	0.51
DBH-AS1	ENSG00000225756	M7	0.55	0.73	0.55	0.71	0.61	0.6	0.52	0.62	0.53	0.61	0.5
DGCR11	ENSG00000273311	M4	0.59	-	0.56	0.55	-	0.55	0.7	0.59	-	0.48	0.57
DIO3OS	ENSG00000258498	M10	0.55	0.61	0.57	0.59	-	0.67	0.5	0.53	-	0.66	0.58
DLGAP1-AS2	ENSG00000262001	M8	0.74	0.62	0.57	0.6	0.65	0.64	0.56	0.54	0.54	0.68	0.52
DLGAP1-AS4	ENSG00000263878	M2	0.61	0.69	-	0.72	0.63	0.56	0.49	0.6	0.59	0.58	0.6
DNAJC27-AS1	ENSG00000224165	M4	0.7	0.62	0.54	0.62	0.56	0.59	0.6	0.61	0.54	0.56	0.54
DNM1P35	ENSG00000246877	M10	0.59	0.55	0.55	0.69	-	0.56	0.62	0.66	-	0.53	0.53
DOCK9-AS2	ENSG00000260992	M2	0.76	0.5	0.65	0.52	0.55	0.63	0.54	0.58	0.58	0.53	0.55
DPP10-AS1	ENSG00000235026	M2	0.6	0.56	0.6	0.58	0.61	0.58	0.57	0.58	0.65	0.56	0.62
DSCAM-IT1	ENSG00000233756	M10	0.51	0.62	-	0.52	-	0.54	0.51	0.46	-	0.55	0.61
DYNLL1-AS1	ENSG00000248008	M7	0.53	0.52	0.58	0.62	0.56	0.52	-	0.54	0.57	0.58	0.53
E2F3-IT1	ENSG00000224707	M10	0.56	0.68	-	0.6	-	0.52	-	0.56	-	0.52	0.54
ENO1-IT1	ENSG00000236269	M8	0.66	0.69	-	0.55	-	0.6	-	0.54	-	0.6	0.49
ERI3-IT1	ENSG00000233602	M4	0.54	0.56	-	0.58	0.64	0.49	0.58	0.5	0.57	0.54	0.49
ERICH1-AS1	ENSG00000237647	M10	0.54	0.6	0.6	0.53	0.65	0.55	0.6	0.55	0.54	0.58	0.53
ERVK13-1	ENSG00000260565	M4	0.54	0.51	0.52	0.61	0.65	0.62	0.58	0.56	0.52	0.6	0.52
FAM155A-IT1	ENSG00000227248	M10	0.56	0.57	0.59	0.43	-	0.62	0.52	0.48	-	0.64	0.61
FAM212B-AS1	ENSG00000227811	M2	0.6	0.6	0.63	0.6	0.56	0.61	0.58	0.56	0.59	0.52	0.65
FAM66A	ENSG00000227888	M10	0.68	0.6	-	0.55	0.53	0.39	0.5	0.52	0.49	0.7	0.51
FAM66C	ENSG00000226711	M10	0.59	0.53	0.48	0.59	0.63	0.58	0.55	0.57	0.52	0.58	0.53
FAM66D	ENSG00000255052	M10	0.65	0.56	-	0.53	0.62	0.49	0.47	0.47	0.5	0.6	0.55
FAM85A	ENSG00000255495	M10	0.53	0.62	0.57	0.61	0.58	0.6	-	0.47	0.56	0.65	0.5
FAM87A	ENSG00000182366	M2	0.65	0.76	0.46	0.65	0.58	0.6	0.51	0.5	0.56	0.6	0.6
FAM95B1	ENSG00000223839	M10	0.53	0.64	0.65	0.65	0.66	0.63	0.56	0.59	0.52	0.67	0.58
FENDRR	ENSG00000268388	M3	0.66	0.51	0.62	0.56	0.52	0.59	0.49	0.55	0.53	0.59	0.59
FGD5-AS1	ENSG00000225733	M1	0.72	0.6	0.69	0.57	0.57	0.59	0.58	0.57	0.63	0.58	0.54
FGF14-IT1	ENSG00000243319	M10	0.61	0.59	0.6	0.63	0.6	0.58	0.53	0.61	0.5	0.63	0.56
FOXP1-IT1	ENSG00000242094	M4	0.51	0.62	0.49	0.53	0.63	0.63	-	0.51	0.56	0.58	0.53
FRY-AS1	ENSG00000237637	M10	0.61	0.55	0.55	0.54	-	0.56	0.51	0.6	-	0.56	0.57
FTO-IT1	ENSG00000260936	M4	0.5	0.7	-	0.6	0.64	0.59	0.55	0.57	0.55	0.56	0.49
FTX	ENSG00000230590	M4	0.52	0.62	0.59	0.57	0.63	0.61	0.42	0.58	0.49	0.6	0.54
FZD10-AS1	ENSG00000250208	M5	0.63	0.51	0.49	0.47	-	0.51	0.5	0.5	-	0.52	0.58
GAS5	ENSG00000234741	M3	0.53	0.54	0.58	0.63	0.54	0.55	0.64	0.53	0.54	0.65	0.57
GAS5-AS1	ENSG00000270084	M8	0.47	0.61	0.56	0.48	-	0.56	0.53	0.58	-	0.53	0.54
GAS6-AS2	ENSG00000272695	M2	0.69	-	-	0.65	-	0.57	0.47	0.57	-	0.59	0.55
GPR158-AS1	ENSG00000233642	M6	0.75	0.46	-	0.56	-	0.59	0.52	0.58	-	0.49	0.59
GRIP2	ENSG00000144596	M2	0.69	0.49	0.53	0.62	0.56	0.65	0.56	0.47	0.67	0.67	0.56
GS1-115G20.1	ENSG00000230470	M10	0.48	0.47	-	0.5	-	0.62	-	0.58	-	0.59	0.55
GS1-124K5.11	ENSG00000229180	M4	0.52	0.72	0.55	0.53	0.62	0.58	0.63	0.6	0.57	0.61	0.5
GS1-166A23.2	ENSG00000272361	M10	0.71	0.6	0.57	0.49	-	0.46	-	0.57	-	0.5	0.48
GS1-251I9.4	ENSG00000253738	M6	0.65	0.69	0.65	0.51	0.61	0.6	-	0.58	0.52	0.54	0.48
GS1-304P7.3	ENSG00000273198	M10	0.61	-	-	0.56	-	0.55	-	0.48	-	0.63	0.51
GS1-358P8.4	ENSG00000260822	M2	0.74	0.62	0.66	0.5	0.57	0.63	-	0.56	0.64	0.63	0.48
H1FX-AS1	ENSG00000206417	M7	0.56	0.61	0.51	0.5	0.52	0.54	0.56	0.54	0.57	0.5	0.51
HAR1A	ENSG00000225978	M6	0.87	0.83	0.51	0.5	0.6	0.7	0.73	0.52	0.52	0.64	0.48
HAR1B	ENSG00000231133	M2	0.84	0.75	-	0.61	-	0.65	0.59	0.63	-	0.61	0.55
HCG11	ENSG00000228223	M1	0.7	0.45	0.56	0.57	0.59	0.61	0.61	0.67	0.57	0.6	0.58
HECW1-IT1	ENSG00000181211	M10	0.6	0.46	0.62	0.49	-	0.57	-	0.62	-	0.54	0.59
HLCS-IT1	ENSG00000237646	M10	0.48	0.47	-	0.59	-	0.52	-	0.63	-	0.53	0.52
HNRNPU-AS1	ENSG00000188206	M4	0.59	0.62	0.69	0.6	0.64	0.54	0.64	0.57	0.54	0.57	0.53
HPYR1	ENSG00000253521	M10	0.52	0.65	0.6	0.5	-	0.6	0.5	0.48	-	0.55	0.53
HS1BP3-IT1	ENSG00000231948	M10	0.6	0.64	-	0.55	-	0.55	0.51	0.5	-	0.54	0.55
SBNO1-AS1	ENSG00000256092	M8	0.49	0.6	0.52	0.53	-	0.58	-	0.49	-	0.52	0.54
HULC	ENSG00000251164	M10	0.56	0.55	-	0.56	-	0.57	0.56	0.53	-	0.61	0.51
IDI2-AS1	ENSG00000232656	M1	0.59	0.62	0.55	0.6	0.59	0.56	0.58	0.49	0.59	0.5	0.51
INE1	ENSG00000224975	M4	0.56	-	0.61	0.71	0.58	0.52	0.56	0.68	0.52	0.54	0.51
INHBA-AS1	ENSG00000224116	M2	0.6	0.6	0.55	0.55	0.58	0.57	0.6	0.5	0.52	0.56	0.53
INTS6-AS1	ENSG00000236778	M4	0.64	0.53	0.51	0.65	-	0.64	0.6	0.61	-	0.56	0.52
JAZF1-AS1	ENSG00000234336	M2	0.67	0.67	0.57	0.61	0.55	0.63	0.57	0.54	0.53	0.6	0.56
KB-1000E4.2	ENSG00000260640	M10	0.62	0.62	0.56	0.74	-	0.62	-	0.71	-	0.63	0.57
KB-1125A3.11	ENSG00000272973	M2	0.65	-	-	0.54	-	0.53	-	0.58	-	0.55	0.49
KB-1410C5.5	ENSG00000271882	M10	0.51	0.51	-	0.61	-	0.53	-	0.55	-	0.46	0.55
KB-1460A1.5	ENSG00000261087	M10	0.5	0.64	0.51	0.7	0.67	0.6	-	0.66	0.51	0.63	0.5
KB-1507C5.3	ENSG00000253263	M4	0.53	0.56	-	0.61	-	0.55	-	0.62	-	0.61	0.5
KB-318B8.7	ENSG00000232545	M4	0.6	0.57	-	0.56	-	0.51	-	0.55	-	0.59	0.51
KBTBD11-OT1	ENSG00000253696	M10	0.6	0.61	-	0.61	-	0.48	0.57	0.54	-	0.58	0.55
KCND3-IT1	ENSG00000232558	M10	0.53	0.58	-	0.48	-	0.61	0.59	0.56	-	0.58	0.58
KCNQ1OT1	ENSG00000269821	M4	0.52	0.7	0.52	0.67	0.66	0.64	0.64	0.58	0.55	0.63	0.51
KCNQ5-IT1	ENSG00000233844	M10	0.59	0.62	-	0.59	-	0.61	0.47	0.62	-	0.61	0.53
KIF9-AS1	ENSG00000227398	M10	0.6	0.72	0.55	0.6	0.58	0.62	0.56	0.69	0.49	0.6	0.56
KLHL7-AS1	ENSG00000230658	M1	0.55	0.79	-	0.69	0.49	0.53	0.52	0.73	0.57	0.48	0.5
KTN1-AS1	ENSG00000186615	M10	0.51	0.6	-	0.61	0.59	0.51	0.72	0.72	0.49	0.56	0.54
LA16c-380H5.5	ENSG00000272079	M10	0.6	0.77	-	0.45	-	0.6	-	0.61	-	0.63	0.54
LA16c-390H2.4	ENSG00000262312	M10	0.55	0.61	-	0.65	-	0.64	-	0.68	-	0.63	0.56
LARGE-IT1	ENSG00000232081	M4	0.55	0.67	-	0.61	-	0.59	-	0.61	-	0.53	0.56
LENG8-AS1	ENSG00000226696	M4	0.46	-	-	0.59	0.59	0.56	0.6	0.6	0.52	0.53	0.52
LINC00092	ENSG00000225194	M1	0.53	0.46	0.58	0.54	0.55	0.47	0.57	0.52	0.59	0.56	0.52
LINC00152	ENSG00000222041	M6	0.65	0.48	0.55	0.62	0.59	0.59	0.56	0.64	0.71	0.61	0.57
LINC00158	ENSG00000185433	M10	0.48	0.69	0.49	0.56	-	0.66	0.55	0.55	-	0.64	0.53
LINC00173	ENSG00000196668	M10	0.51	0.44	0.53	0.74	0.64	0.67	0.69	0.62	0.57	0.73	0.56
LINC00176	ENSG00000196421	M10	0.61	0.61	0.66	0.65	0.63	0.63	0.56	0.52	0.55	0.48	0.54
LINC00202-1	ENSG00000232224	M10	0.62	0.56	0.53	0.52	0.67	0.61	0.55	0.57	0.52	0.58	0.52
LINC00222	ENSG00000203801	M4	0.56	0.42	-	0.53	-	0.64	0.55	0.61	-	0.56	0.52
LINC00283	ENSG00000231633	M10	0.55	0.51	-	0.59	-	0.56	-	0.55	-	0.52	0.58
LINC00338	ENSG00000234912	M9	0.56	0.53	0.61	0.48	0.52	0.64	-	0.53	0.6	0.62	0.5
LINC00342	ENSG00000232931	M4	0.56	0.59	0.57	0.52	0.62	0.61	0.52	0.5	0.52	0.61	0.52
LINC00384	ENSG00000232117	M10	0.52	0.66	-	0.66	-	0.48	-	0.64	-	0.52	0.51
LINC00391	ENSG00000238230	M1	0.61	0.68	-	0.54	0.54	0.6	-	0.6	0.52	0.56	0.6
LINC00460	ENSG00000233532	M6	0.67	0.58	0.63	0.64	0.56	0.65	0.57	0.66	0.64	0.57	0.59
LINC00472	ENSG00000233237	M8	0.68	0.74	0.53	0.51	0.54	0.66	0.54	0.54	0.55	0.58	0.6
LINC00511	ENSG00000227036	M8	0.71	0.67	0.52	0.51	0.57	0.55	0.66	0.6	0.56	0.6	0.56
LINC00562	ENSG00000260388	M10	0.67	0.47	-	0.52	-	0.52	0.57	0.54	-	0.56	0.53
LINC00568	ENSG00000228126	M10	0.52	0.47	-	0.52	0.58	0.54	-	0.54	0.48	0.59	0.5
LINC00574	ENSG00000231690	M7	0.62	0.62	0.57	0.55	-	0.49	0.52	0.54	-	0.56	0.57
LINC00595	ENSG00000227136	M4	0.58	0.57	0.61	0.59	-	0.63	0.53	0.42	-	0.56	0.54
LINC00614	ENSG00000236983	M10	0.64	0.57	-	0.54	-	0.52	-	0.53	-	0.56	0.52
LINC00617	ENSG00000250366	M2	0.57	0.5	0.64	0.69	0.51	0.55	-	0.64	0.54	0.57	0.57
LINC00638	ENSG00000258701	M5	0.57	0.72	0.59	0.46	-	0.54	0.61	0.54	-	0.53	0.51
LINC00657	ENSG00000260032	M6	0.68	0.67	0.66	0.49	0.59	0.56	0.55	0.59	0.63	0.57	0.58
LINC00665	ENSG00000232677	M10	0.54	0.72	0.63	0.48	0.62	0.61	0.43	0.52	0.49	0.57	0.51
LINC00672	ENSG00000263874	M6	0.73	0.79	0.54	0.71	0.63	0.74	0.62	0.55	0.59	0.65	0.51
LINC00680	ENSG00000215190	M2	0.68	0.61	0.56	0.69	0.53	0.56	-	0.67	0.53	0.64	0.55
LINC00683	ENSG00000266256	M8	0.7	0.77	-	0.58	0.55	0.51	0.73	0.53	0.54	0.55	0.51
LINC00693	ENSG00000228214	M8	0.59	0.8	-	0.53	-	0.52	0.54	0.58	-	0.61	0.58
LINC00843	ENSG00000178440	M10	0.56	-	-	0.58	-	0.54	-	0.47	-	0.49	0.53
LINC00846	ENSG00000186842	M10	0.51	0.6	0.49	0.57	0.62	0.69	-	0.5	0.52	0.67	0.56
LINC00856	ENSG00000230417	M1	0.5	0.56	0.58	0.6	0.53	0.52	0.56	0.5	0.49	0.6	0.54
LINC00865	ENSG00000232229	M2	0.59	0.47	0.6	0.53	0.52	0.59	0.45	0.51	0.51	0.59	0.55
LINC00869	ENSG00000226067	M10	0.63	-	-	0.64	0.57	0.54	0.5	0.65	0.55	0.5	0.51
LINC00882	ENSG00000242759	M10	0.71	0.51	0.49	0.54	0.51	0.58	0.61	0.53	0.62	0.61	0.6
LINC00893	ENSG00000241769	M10	0.57	0.51	0.63	0.63	-	0.54	0.58	0.62	-	0.53	0.49
LINC00899	ENSG00000231711	M5	0.58	0.62	0.53	0.55	0.5	0.54	0.56	0.55	0.49	0.56	0.61
LINC00900	ENSG00000246100	M2	0.6	0.49	0.64	0.6	0.56	0.57	0.56	0.6	0.5	0.56	0.55
LINC00909	ENSG00000264247	M1	0.57	0.61	0.62	0.62	0.55	0.58	0.54	0.55	0.59	0.57	0.51
LINC00925	ENSG00000255571	M2	0.65	0.69	0.55	0.79	0.56	0.57	0.71	0.67	0.56	0.61	0.51
LINC00926	ENSG00000247982	M5	0.56	0.67	0.59	0.6	-	0.52	0.6	0.61	-	0.5	0.51
LINC00937	ENSG00000226091	M10	0.51	0.62	0.51	0.57	0.59	0.64	0.62	0.46	0.51	0.64	0.59
LINC00938	ENSG00000273015	M5	0.57	-	0.61	0.56	-	0.56	0.52	0.58	-	0.5	0.55
LINC00951	ENSG00000204092	M10	0.51	0.53	-	0.5	0.6	0.62	0.59	0.5	0.54	0.61	0.56
LINC00957	ENSG00000235314	M6	0.59	0.71	0.55	0.52	0.55	0.53	0.58	0.5	0.5	0.55	0.53
LINC00961	ENSG00000235387	M3	0.65	0.76	0.63	0.7	0.55	0.6	0.49	0.57	0.57	0.63	0.58
LINC00963	ENSG00000204054	M3	0.6	0.73	0.68	0.61	0.59	0.57	0.45	0.58	0.58	0.59	0.66
LINC00969	ENSG00000242086	M10	0.62	0.65	0.65	0.57	0.62	0.6	0.55	0.52	0.47	0.66	0.57
LINC01007	ENSG00000233123	M2	0.56	0.65	0.54	0.49	0.52	0.49	0.55	0.52	0.65	0.6	0.59
LINC01011	ENSG00000244041	M7	0.63	0.48	-	0.51	0.61	0.54	0.62	0.49	0.56	0.54	0.59
LINC01018	ENSG00000250056	M2	0.67	0.8	0.52	0.53	0.56	0.53	0.51	0.54	0.56	0.58	0.6
LINC01024	ENSG00000245146	M3	0.52	0.77	-	0.61	0.55	0.53	0.54	0.6	0.61	0.59	0.5
LINC01102	ENSG00000235597	M6	0.66	0.67	0.48	0.52	0.6	0.51	0.6	0.59	0.63	0.49	0.6
LINC01106	ENSG00000175772	M2	0.57	0.55	-	0.46	0.6	0.51	0.57	0.62	0.59	0.5	0.58
LINC01123	ENSG00000204588	M2	0.52	0.58	0.56	0.59	0.61	0.58	0.51	0.59	0.52	0.52	0.58
LINC01155	ENSG00000232593	M10	0.62	-	-	0.51	0.6	0.49	-	0.65	0.53	0.55	0.55
LINC01158	ENSG00000233639	M1	0.6	0.6	0.49	0.53	0.57	0.59	0.49	0.54	0.5	0.58	0.6
LINC01166	ENSG00000232903	M2	0.74	0.53	-	0.5	-	0.62	0.48	0.57	-	0.72	0.59
LINC-PINT	ENSG00000231721	M10	0.57	-	0.64	0.52	0.59	0.6	0.54	0.57	0.6	0.63	0.55
LL0XNC01-116E7.2	ENSG00000231728	M10	0.49	0.53	0.5	0.64	-	0.47	-	0.71	-	0.53	0.51
LL0XNC01-237H1.2	ENSG00000239407	M7	0.68	0.56	-	0.6	0.54	0.52	-	0.58	0.64	0.53	0.54
LL22NC03-13G6.2	ENSG00000224404	M2	0.6	0.58	-	0.51	0.53	0.6	-	0.5	0.64	0.56	0.57
LL22NC03-2H8.5	ENSG00000272216	M4	0.57	0.63	-	0.56	-	0.61	-	0.58	-	0.59	0.57
LL22NC03-86G7.1	ENSG00000224086	M6	0.64	0.65	0.5	0.59	0.54	0.57	-	0.64	0.51	0.6	0.5
LPP-AS2	ENSG00000270959	M8	0.68	0.88	0.49	0.59	-	0.55	0.6	0.54	-	0.52	0.56
LY86-AS1	ENSG00000216863	M2	0.6	0.68	0.63	0.58	0.63	0.53	0.47	0.62	0.54	0.56	0.56
MAGI1-IT1	ENSG00000272610	M4	0.56	-	0.53	0.53	-	0.53	-	0.6	-	0.57	0.6
MAGI2-AS3	ENSG00000234456	M4	0.52	0.58	0.58	0.61	0.63	0.61	0.58	0.49	0.6	0.58	0.55
MALAT1	ENSG00000251562	M4	0.63	0.7	0.71	0.6	0.67	0.63	0.65	0.56	0.57	0.45	0.54
MAMDC2-AS1	ENSG00000204706	M4	0.61	-	0.53	0.54	-	0.61	0.62	0.55	-	0.59	0.54
MAP3K14	ENSG00000006062	M3	0.58	0.64	0.5	0.62	0.64	0.49	0.74	0.59	0.45	0.57	0.52
MAST4-IT1	ENSG00000249057	M10	0.57	0.49	-	0.48	-	0.53	-	0.46	-	0.48	0.59
MBNL1-AS1	ENSG00000229619	M2	0.62	0.69	0.53	0.56	-	0.54	0.58	0.51	-	0.51	0.51
MEF2C-AS1	ENSG00000248309	M10	0.55	0.58	0.57	0.56	0.53	0.57	0.5	0.55	0.49	0.61	0.53
MEG3	ENSG00000214548	M7	0.49	0.69	0.49	0.59	0.64	0.66	0.65	0.54	0.48	0.65	0.5
MEG8	ENSG00000258399	M2	0.61	0.67	0.58	0.63	0.61	0.61	0.58	0.67	0.49	0.61	0.49
MEG9	ENSG00000223403	M2	0.69	0.53	0.55	0.56	0.55	0.53	0.55	0.5	0.53	0.55	0.58
MFI2-AS1	ENSG00000228109	M10	0.45	0.46	0.48	0.61	0.54	0.65	0.56	0.46	0.61	0.61	0.54
MIAT	ENSG00000225783	M7	0.54	0.49	0.5	0.47	0.61	0.67	0.51	0.56	0.55	0.67	0.49
MIR17HG	ENSG00000215417	M5	0.62	0.67	0.67	0.59	0.54	0.54	0.61	0.58	0.68	0.51	0.55
MIR22HG	ENSG00000186594	M6	0.58	0.62	0.6	0.72	0.61	0.59	0.59	0.64	0.58	0.61	0.51
MIR23AHG	ENSG00000267519	M3	0.71	0.69	0.5	0.62	0.58	0.6	0.69	0.53	0.55	0.6	0.72
MIR29A	ENSG00000226380	M10	0.59	0.67	0.57	0.49	0.65	0.61	0.56	0.57	0.57	0.66	0.56
MIR381HG	ENSG00000258861	M2	0.69	0.66	-	0.63	-	0.53	0.51	0.62	-	0.49	0.59
MIR4435-1HG	ENSG00000172965	M3	0.65	0.67	0.6	0.52	0.56	0.54	-	0.56	0.6	0.61	0.59
MIR4458HG	ENSG00000247516	M6	0.49	0.55	0.51	0.49	0.54	0.63	0.56	0.61	0.6	0.63	0.53
MIR4500HG	ENSG00000228824	M2	0.55	0.58	0.55	0.59	0.58	0.51	0.53	0.61	0.63	0.55	0.58
MIR762HG	ENSG00000260083	M2	0.56	-	-	0.48	0.51	-	0.48	0.54	0.51	-	0.53
MIR497HG	ENSG00000267532	M1	0.62	0.58	-	0.52	0.54	0.55	0.75	0.6	0.54	0.56	0.5
MIR600HG	ENSG00000236901	M2	0.71	0.84	0.5	0.59	0.59	0.56	0.62	0.48	0.63	0.63	0.5
MIR7-3HG	ENSG00000176840	M6	0.48	0.6	0.55	0.76	0.58	0.47	0.54	0.62	0.63	0.53	0.59
MYCBP2-AS2	ENSG00000229521	M10	0.5	0.56	-	0.49	-	0.48	-	0.56	-	0.51	0.48
NAMA	ENSG00000271086	M10	0.6	0.67	-	0.57	-	0.57	0.46	0.55	-	0.57	0.55
NARF-IT1	ENSG00000266236	M10	0.55	0.7	-	0.62	-	0.63	-	0.65	-	0.65	0.53
NDUFA6-AS1	ENSG00000237037	M2	0.59	0.7	0.49	0.62	0.56	0.55	0.68	0.51	0.62	0.58	0.53
NEAT1	ENSG00000245532	M4	0.73	0.69	0.7	0.55	0.66	0.55	0.6	0.56	0.62	0.5	0.5
NICN1-AS1	ENSG00000235261	M4	0.54	-	-	0.57	-	0.55	-	0.56	-	0.59	0.56
NIFK-AS1	ENSG00000236859	M5	0.51	0.6	0.57	0.46	0.56	0.54	0.51	0.58	0.64	0.58	0.52
NR2F1-AS1	ENSG00000237187	M2	0.64	0.6	0.51	0.61	0.56	0.59	0.55	0.55	0.72	0.52	0.57
NRG1-IT1	ENSG00000253974	M10	0.65	0.6	0.53	0.49	-	0.6	0.5	0.44	-	0.58	0.6
NTM-IT	ENSG00000238262	M10	0.52	0.56	-	0.51	-	0.54	0.54	0.61	-	0.58	0.58
OIP5-AS1	ENSG00000247556	M2	0.72	0.78	0.61	0.51	0.61	0.54	0.5	0.46	0.62	0.57	0.58
OPCML-IT1	ENSG00000254896	M10	0.58	0.53	-	0.43	0.64	0.55	-	0.5	0.54	0.55	0.6
OPCML-IT2	ENSG00000255371	M10	0.54	0.5	-	0.57	-	0.59	-	0.57	-	0.68	0.59
OSGEPL1-AS1	ENSG00000253559	M10	0.6	0.62	-	0.51	-	0.55	0.57	0.55	-	0.72	0.49
PCBP1-AS1	ENSG00000179818	M4	0.58	0.64	0.57	0.65	0.64	0.61	0.51	0.63	0.56	0.44	0.59
PDXDC2P	ENSG00000196696	M4	0.51	-	0.54	0.61	0.66	-	0.59	0.63	0.55	-	0.51
PINK1-AS	ENSG00000117242	M8	0.49	0.66	0.48	0.54	0.61	0.48	0.56	0.57	0.53	0.52	0.53
PITPNA-AS1	ENSG00000236618	M1	0.59	0.68	0.54	0.55	0.64	0.53	0.48	0.49	0.59	0.54	0.51
PLCB1-IT1	ENSG00000225479	M10	0.6	0.58	-	0.6	-	0.56	-	0.63	-	0.56	0.49
PLK1S1	ENSG00000088970	M4	0.55	0.51	0.62	0.6	0.54	0.44	-	0.61	0.68	0.45	0.52
PRC1-AS1	ENSG00000258725	M10	0.56	0.56	-	0.49	-	0.48	0.61	0.49	-	0.56	0.55
PRKAG2-AS1	ENSG00000239911	M2	0.68	0.64	0.62	0.55	0.54	0.56	0.53	0.55	0.53	0.57	0.51
PSMD6-AS2	ENSG00000239653	M4	0.53	0.75	0.59	0.63	0.65	0.6	0.54	0.6	0.49	0.56	0.5
PTOV1-AS1	ENSG00000268006	M5	0.62	0.7	0.63	0.51	0.65	0.65	0.44	0.55	0.58	0.61	0.54
PVRL3-AS1	ENSG00000242242	M2	0.61	-	0.57	0.51	-	0.56	0.53	0.62	-	0.47	0.58
PWRN1	ENSG00000259905	M4	0.52	0.73	0.57	0.53	0.57	0.64	0.56	0.61	0.54	0.66	0.57
PWRN3	ENSG00000260760	M4	0.58	0.67	-	0.55	-	0.54	0.61	0.62	-	0.59	0.6
RABGAP1L-IT1	ENSG00000223525	M4	0.59	0.68	-	0.56	0.64	0.57	-	0.57	0.53	0.63	0.55
RAMP2-AS1	ENSG00000197291	M1	0.71	0.69	0.62	0.52	0.54	0.58	0.53	0.59	0.55	0.55	0.58
RAP2C-AS1	ENSG00000232160	M5	0.66	0.6	0.54	0.58	-	0.56	0.54	0.48	-	0.54	0.56
RAPGEF4-AS1	ENSG00000228016	M2	0.77	0.65	0.59	0.52	0.61	0.56	0.52	0.51	0.48	0.62	0.6
RASA2-IT1	ENSG00000250170	M10	0.57	0.65	-	0.61	-	0.58	-	0.66	-	0.62	0.5
RBFADN	ENSG00000261126	M10	0.48	0.74	0.55	0.56	0.65	0.61	0.62	0.52	0.55	0.56	0.53
RC3H1-IT1	ENSG00000236535	M4	0.52	0.63	-	0.49	-	0.65	-	0.54	-	0.62	0.57
REV3L-IT1	ENSG00000229276	M4	0.49	0.43	-	0.49	-	0.63	-	0.61	-	0.58	0.52
RFPL1S	ENSG00000225465	M2	0.73	0.74	0.53	0.6	0.62	0.54	0.52	0.53	0.57	0.51	0.53
RHOA-IT1	ENSG00000235908	M4	0.59	0.47	-	0.51	-	0.55	-	0.54	-	0.62	0.51
RMRP	ENSG00000269900	M6	0.42	0.67	-	0.54	-	0.58	0.61	0.61	-	0.55	0.54
RN7SL1	ENSG00000258486	M6	0.55	0.74	-	0.39	0.49	0.55	0.65	0.55	0.53	0.56	0.64
RN7SL832P	ENSG00000243819	M5	0.62	0.73	0.54	0.56	-	0.57	-	0.47	-	0.54	0.52
RNF139-AS1	ENSG00000245149	M10	0.57	0.65	0.61	0.61	0.63	0.62	0.55	0.57	0.54	0.67	0.52
RNF157-AS1	ENSG00000267128	M1	0.55	-	0.54	0.62	-	0.51	0.54	0.58	-	0.53	0.58
RNU12	ENSG00000270022	M9	0.51	0.59	-	0.51	-	0.48	0.53	0.55	-	0.53	0.51
RP11-1002K11.1	ENSG00000272327	M2	0.73	0.69	-	0.54	-	0.59	-	0.48	-	0.66	0.56
RP11-1006G14.1	ENSG00000260672	M4	0.51	0.67	0.55	0.62	-	0.58	-	0.62	-	0.58	0.49
RP11-1007O24.2	ENSG00000261187	M4	0.56	0.72	0.53	0.57	-	0.69	-	0.57	-	0.67	0.52
RP11-1008C21.2	ENSG00000236914	M5	0.62	0.51	0.51	0.5	0.54	0.65	-	0.62	0.48	0.71	0.55
RP11-100E13.1	ENSG00000233384	M2	0.78	0.67	-	0.59	-	0.65	-	0.58	-	0.67	0.58
RP11-101E13.5	ENSG00000272579	M6	0.65	-	-	0.66	-	0.58	-	0.57	-	0.6	0.52
RP11-1020A11.1	ENSG00000269894	M10	0.48	0.6	-	0.53	-	0.58	-	0.52	-	0.55	0.49
RP11-102L12.2	ENSG00000259326	M10	0.7	0.53	0.46	0.62	0.63	0.52	-	0.57	0.49	0.52	0.54
RP11-1049H7.2	ENSG00000253805	M10	0.61	-	-	0.55	-	0.49	-	0.58	-	0.52	0.59
RP11-1057B6.1	ENSG00000273165	M10	0.52	-	-	0.62	-	0.54	-	0.57	-	0.57	0.5
RP11-105N14.1	ENSG00000270659	M5	0.57	0.62	-	0.52	-	0.56	-	0.55	-	0.58	0.49
RP11-1060G2.2	ENSG00000271382	M4	0.52	0.56	-	0.6	-	0.62	-	0.45	-	0.55	0.51
RP11-106M7.1	ENSG00000228484	M8	0.48	0.65	-	0.67	-	0.57	-	0.67	-	0.55	0.58
RP11-1072C15.4	ENSG00000267160	M2	0.6	0.71	0.49	0.52	0.52	0.59	-	0.6	0.65	0.59	0.51
RP11-107I14.2	ENSG00000225208	M2	0.6	0.78	-	0.5	-	0.65	-	0.56	-	0.65	0.57
RP11-107M16.2	ENSG00000236427	M10	0.65	0.64	-	0.62	-	0.56	-	0.52	-	0.62	0.56
RP11-108M9.4	ENSG00000238142	M6	0.65	0.57	-	0.58	0.47	0.58	-	0.61	0.56	0.52	0.49
RP11-108P20.1	ENSG00000267010	M7	0.57	0.65	0.56	0.55	0.58	0.62	-	0.51	0.49	0.67	0.52
RP11-109A6.3	ENSG00000227374	M10	0.53	0.53	-	0.6	-	0.54	-	0.53	-	0.57	0.54
RP11-109D24.1	ENSG00000260600	M10	0.54	0.61	0.5	0.57	0.64	0.6	-	0.55	0.57	0.59	0.6
RP11-10C8.2	ENSG00000253932	M1	0.47	0.58	0.49	0.57	0.6	0.46	-	0.52	0.54	0.54	0.58
RP11-10K16.1	ENSG00000245213	M4	0.64	0.63	0.6	0.56	-	0.56	-	0.53	-	0.56	0.57
RP11-10N23.2	ENSG00000253854	M10	0.53	0.67	-	0.66	0.63	0.69	-	0.72	0.5	0.71	0.53
RP11-1109F11.5	ENSG00000271259	M10	0.49	0.5	0.64	0.55	-	0.58	-	0.54	-	0.64	0.57
RP11-110G21.2	ENSG00000253475	M10	0.55	0.6	-	0.6	-	0.62	-	0.51	-	0.64	0.51
RP11-110H1.4	ENSG00000263916	M4	0.52	0.58	-	0.66	-	0.55	-	0.58	-	0.51	0.54
RP11-1114A5.4	ENSG00000232611	M4	0.5	0.68	0.52	0.64	0.61	0.69	-	0.59	0.52	0.65	0.5
RP11-111A21.1	ENSG00000258526	M10	0.56	0.75	-	0.54	-	0.63	-	0.52	-	0.6	0.55
RP11-111J6.2	ENSG00000260331	M10	0.72	0.58	0.6	0.65	-	0.55	-	0.69	-	0.58	0.52
RP11-111K18.2	ENSG00000261019	M10	0.59	0.55	0.59	0.55	0.63	0.59	-	0.55	0.52	0.53	0.56
RP11-111M22.3	ENSG00000255135	M9	0.54	0.55	0.58	0.61	0.59	0.49	-	0.63	0.48	0.49	0.52
RP11-111M22.5	ENSG00000271757	M10	0.64	0.62	-	0.67	-	0.58	-	0.65	-	0.64	0.5
RP11-112J3.16	ENSG00000227388	M10	0.48	0.51	0.56	0.52	-	0.69	-	0.57	-	0.64	0.53
RP11-114I8.4	ENSG00000273488	M10	0.66	-	-	0.68	-	0.58	-	0.6	-	0.6	0.54
RP11-1152H14.1	ENSG00000271320	M10	0.54	0.69	0.66	0.5	-	0.62	-	0.54	-	0.65	0.54
RP11-117L5.4	ENSG00000256064	M10	0.49	0.55	-	0.57	-	0.57	-	0.44	-	0.49	0.59
RP11-1191J2.2	ENSG00000242686	M4	0.49	0.62	0.5	0.66	0.61	0.54	-	0.63	0.5	0.55	0.59
RP11-1191J2.5	ENSG00000272927	M10	0.48	-	0.49	0.59	-	0.56	-	0.57	-	0.59	0.54
RP11-11C20.3	ENSG00000272076	M10	0.58	0.54	-	0.56	-	0.59	-	0.48	-	0.59	0.51
RP1-111C20.4	ENSG00000271913	M2	0.75	0.54	-	0.66	-	0.59	-	0.69	-	0.64	0.53
RP1-111D6.3	ENSG00000228408	M8	0.66	0.61	-	0.61	0.54	0.57	-	0.61	0.6	0.5	0.58
RP11-120K24.4	ENSG00000269356	M10	0.56	0.81	0.54	0.49	-	0.56	-	0.55	-	0.49	0.56
RP11-120K24.5	ENSG00000269376	M10	0.52	0.7	-	0.56	-	0.52	-	0.54	-	0.53	0.55
RP11-121A14.3	ENSG00000227200	M8	0.69	0.73	0.47	0.61	-	0.66	-	0.52	-	0.68	0.58
RP11-121C2.2	ENSG00000259959	M10	0.64	0.52	0.55	0.56	0.64	0.53	-	0.52	0.52	0.55	0.57
RP11-121P10.1	ENSG00000236075	M10	0.45	0.57	-	0.52	-	0.58	-	0.52	-	0.61	0.56
RP11-122G18.5	ENSG00000235477	M10	0.7	0.56	0.49	0.7	0.63	0.48	-	0.71	0.63	0.54	0.53
RP11-122G18.8	ENSG00000273075	M10	0.66	-	-	0.64	-	0.6	-	0.57	-	0.59	0.52
RP11-1246C19.1	ENSG00000273230	M10	0.5	-	-	0.6	-	0.59	-	0.6	-	0.54	0.54
RP11-125B21.2	ENSG00000236404	M2	0.58	0.72	0.59	0.53	0.49	0.53	-	0.49	0.55	0.56	0.56
RP11-1260E13.4	ENSG00000262061	M2	0.56	-	0.48	0.65	0.57	0.53	-	0.59	0.67	0.55	0.49
RP11-1263C18.1	ENSG00000273238	M2	0.58	-	-	0.6	-	0.55	-	0.55	-	0.47	0.59
RP11-1275H24.3	ENSG00000273084	M2	0.76	-	-	0.58	-	0.56	-	0.47	-	0.62	0.54
RP11-127B20.2	ENSG00000273156	M2	0.73	-	0.68	0.55	-	0.51	-	0.58	-	0.62	0.51
RP11-127B20.3	ENSG00000272677	M4	0.52	-	0.62	0.55	-	0.57	-	0.62	-	0.58	0.54
RP11-128A17.1	ENSG00000259460	M10	0.56	0.67	-	0.52	-	0.52	-	0.56	-	0.55	0.57
RP11-129K12.4	ENSG00000271835	M4	0.57	-	-	0.57	-	0.5	-	0.5	-	0.59	0.52
RP11-130L8.1	ENSG00000270100	M7	0.6	0.69	-	0.62	-	0.52	-	0.62	-	0.48	0.5
RP11-130L8.2	ENSG00000269976	M10	0.63	0.47	-	0.68	-	0.58	-	0.57	-	0.49	0.52
RP11-1348G14.5	ENSG00000260796	M4	0.54	0.67	-	0.5	-	0.66	-	0.55	-	0.63	0.54
RP11-134L10.1	ENSG00000272941	M5	0.55	-	0.45	0.57	-	0.53	-	0.52	-	0.61	0.55
RP11-137L10.6	ENSG00000221817	M8	0.63	-	0.64	0.55	0.6	0.56	-	0.56	0.57	0.53	0.56
RP11-138A9.1	ENSG00000271204	M10	0.52	-	0.52	0.62	-	0.69	-	0.5	-	0.59	0.52
RP11-1391J7.1	ENSG00000250397	M10	0.55	0.69	-	0.56	-	0.65	-	0.59	-	0.61	0.52
RP11-13A1.1	ENSG00000246363	M2	0.64	0.61	0.52	0.55	0.55	0.62	-	0.58	0.64	0.59	0.51
RP11-13K12.1	ENSG00000267506	M2	0.48	0.51	-	0.49	0.58	0.55	-	0.55	0.6	0.6	0.62
RP11-13K12.2	ENSG00000267665	M10	0.49	0.65	0.6	0.6	0.52	0.57	-	0.53	0.48	0.59	0.59
RP11-141B14.1	ENSG00000270019	M5	0.63	0.73	-	0.69	-	0.6	-	0.66	-	0.62	0.54
RP11-141M1.1	ENSG00000227911	M4	0.61	0.67	0.51	0.55	-	0.5	-	0.57	-	0.51	0.54
RP11-142O6.1	ENSG00000266371	M4	0.52	0.7	-	0.51	0.65	0.64	-	0.51	0.52	0.47	0.52
RP11-143K11.1	ENSG00000260248	M2	0.45	0.68	0.65	0.49	0.48	0.61	-	0.69	0.62	0.49	0.6
RP11-145M9.5	ENSG00000272699	M4	0.53	-	-	0.63	-	0.62	-	0.62	-	0.59	0.49
RP11-145P16.3	ENSG00000270523	M10	0.58	0.66	-	0.54	-	0.48	-	0.5	-	0.5	0.55
RP11-147L13.2	ENSG00000265100	M8	0.65	-	-	0.58	0.53	0.61	-	0.71	0.5	0.57	0.52
RP11-147L13.8	ENSG00000267731	M10	0.52	-	-	0.75	0.67	0.51	-	0.68	0.51	0.55	0.57
RP11-14I17.2	ENSG00000253430	M10	0.55	0.76	-	0.6	-	0.66	-	0.56	-	0.65	0.53
RP11-14I17.3	ENSG00000254362	M10	0.54	0.62	-	0.41	-	0.62	-	0.55	-	0.6	0.52
RP11-14N7.2	ENSG00000232527	M2	0.69	0.54	0.57	0.58	0.51	0.64	-	0.56	0.49	0.59	0.55
RP11-155O18.6	ENSG00000272100	M10	0.52	-	0.51	0.6	-	0.6	-	0.53	-	0.54	0.48
RP11-158G18.1	ENSG00000272477	M10	0.64	0.67	0.49	0.61	-	0.53	-	0.47	-	0.52	0.53
RP11-158H5.7	ENSG00000268573	M4	0.54	0.73	0.61	0.61	0.64	0.59	-	0.67	0.56	0.56	0.6
RP11-158J3.2	ENSG00000248285	M2	0.49	0.56	-	0.54	-	0.51	-	0.52	-	0.53	0.62
RP11-158M2.3	ENSG00000259407	M8	0.55	0.7	-	0.55	-	0.58	-	0.53	-	0.64	0.52
RP11-158M2.4	ENSG00000259762	M4	0.61	0.74	-	0.62	-	0.57	-	0.65	-	0.56	0.51
RP11-158M2.5	ENSG00000259416	M4	0.63	0.69	-	0.53	-	0.62	-	0.59	-	0.57	0.6
RP11-159D12.2	ENSG00000264112	M10	0.58	0.62	0.55	0.71	0.64	0.57	-	0.66	0.47	0.6	0.5
RP11-15A1.3	ENSG00000267058	M10	0.68	0.7	0.52	0.66	0.62	0.5	-	0.68	0.51	0.56	0.52
RP11-15H20.6	ENSG00000213971	M10	0.53	0.62	0.61	0.75	0.64	0.56	-	0.57	0.55	0.54	0.54
RP11-161M6.2	ENSG00000260807	M4	0.55	0.67	0.56	0.62	0.59	0.57	-	0.54	0.5	0.47	0.5
RP11-162G10.5	ENSG00000236514	M5	0.54	0.53	-	0.57	-	0.61	-	0.46	-	0.6	0.54
RP11-166B2.3	ENSG00000261560	M10	0.55	0.65	-	0.53	0.61	0.59	-	0.53	0.53	0.59	0.53
RP11-166O4.5	ENSG00000235475	M4	0.58	0.69	-	0.5	-	0.48	-	0.49	-	0.54	0.53
RP11-166O4.6	ENSG00000273448	M4	0.5	-	-	0.64	-	0.6	-	0.47	-	0.65	0.52
RP11-167N5.5	ENSG00000267834	M10	0.52	0.51	-	0.58	0.62	0.57	-	0.5	0.55	0.57	0.53
RP11-169E6.1	ENSG00000261173	M4	0.56	0.66	-	0.59	-	0.64	-	0.59	-	0.59	0.51
RP11-16C1.2	ENSG00000264853	M4	0.67	0.67	-	0.59	0.65	0.52	-	0.56	0.55	0.53	0.52
RP11-16E18.3	ENSG00000261542	M2	0.65	0.47	-	0.58	0.56	0.56	-	0.55	0.59	0.58	0.53
RP11-16E23.3	ENSG00000261544	M10	0.49	0.64	-	0.61	-	0.54	-	0.57	-	0.47	0.48
RP11-16P6.1	ENSG00000261428	M10	0.74	0.56	0.5	0.51	0.57	0.66	-	0.58	0.49	0.52	0.53
RP11-170N16.3	ENSG00000273007	M4	0.53	-	-	0.51	-	0.55	-	0.56	-	0.57	0.49
RP11-171A24.3	ENSG00000224825	M7	0.67	0.62	-	0.48	-	0.58	-	0.65	-	0.63	0.6
RP11-171I2.1	ENSG00000267784	M10	0.57	0.58	0.48	0.54	0.64	0.53	-	0.53	0.53	0.52	0.52
RP11-171I2.3	ENSG00000271401	M10	0.55	0.62	-	0.57	-	0.51	-	0.49	-	0.46	0.53
RP11-171I2.4	ENSG00000271141	M10	0.58	0.7	0.55	0.62	-	0.49	-	0.57	-	0.5	0.54
RP11-171I2.5	ENSG00000271011	M4	0.48	0.72	-	0.65	-	0.5	-	0.54	-	0.49	0.52
RP11-173A16.2	ENSG00000266900	M4	0.49	0.56	-	0.57	0.62	0.49	-	0.61	0.55	0.55	0.49
RP11-173B14.4	ENSG00000228444	M10	0.53	0.69	0.58	0.58	0.65	0.68	-	0.62	0.53	0.6	0.49
RP11-173M1.8	ENSG00000264469	M8	0.66	0.76	0.59	0.58	0.61	0.49	-	0.5	0.56	0.54	0.53
RP11-174G6.5	ENSG00000261324	M10	0.57	0.68	0.59	0.62	0.61	0.57	-	0.6	0.55	0.57	0.53
RP11-177G23.2	ENSG00000272137	M4	0.58	0.59	-	0.55	-	0.63	-	0.52	-	0.65	0.57
RP11-178G16.4	ENSG00000267957	M2	0.61	0.58	0.52	0.56	0.47	0.57	-	0.55	0.55	0.55	0.5
RP11-17A19.2	ENSG00000263677	M10	0.74	0.69	-	0.47	-	0.54	-	0.52	-	0.57	0.59
RP11-17L5.4	ENSG00000259234	M2	0.65	0.51	-	0.56	0.57	0.55	-	0.58	0.65	0.57	0.53
RP11-17M24.1	ENSG00000265356	M10	0.59	0.52	-	0.57	-	0.51	-	0.64	-	0.55	0.58
RP11-181B11.1	ENSG00000254370	M10	0.61	0.58	-	0.51	-	0.61	-	0.52	-	0.6	0.6
RP11-182L21.6	ENSG00000272447	M5	0.49	0.66	-	0.5	-	0.5	-	0.51	-	0.48	0.57
RP11-188P17.2	ENSG00000272646	M10	0.56	-	-	0.54	-	0.55	-	0.61	-	0.63	0.53
RP11-18F14.4	ENSG00000260064	M10	0.56	0.67	0.53	0.7	-	0.66	-	0.58	-	0.58	0.53
RP11-18H7.1	ENSG00000242622	M4	0.66	0.72	0.45	0.5	-	0.66	-	0.52	-	0.59	0.58
RP11-18I14.10	ENSG00000269609	M2	0.64	0.59	0.52	0.54	0.58	0.61	-	0.66	0.62	0.62	0.5
RP11-192H23.8	ENSG00000264608	M10	0.58	0.68	-	0.58	0.55	0.64	-	0.57	0.51	0.69	0.53
RP11-194N12.2	ENSG00000267222	M10	0.48	0.63	0.58	0.51	-	0.68	-	0.57	-	0.65	0.51
RP11-196G18.24	ENSG00000272993	M4	0.59	-	0.74	0.57	-	0.53	-	0.44	-	0.53	0.52
RP11-196O16.1	ENSG00000273477	M6	0.68	-	-	0.62	-	0.46	-	0.6	-	0.44	0.51
RP11-197M22.2	ENSG00000225213	M10	0.5	-	0.58	0.57	-	0.54	-	0.62	-	0.54	0.57
RP11-197P3.5	ENSG00000229587	M10	0.55	0.59	-	0.55	-	0.53	-	0.55	-	0.6	0.49
RP11-199F11.2	ENSG00000262251	M1	0.62	0.64	0.56	0.66	-	0.51	-	0.69	-	0.48	0.54
RP11-1C8.4	ENSG00000253477	M10	0.62	0.65	-	0.59	-	0.51	-	0.62	-	0.52	0.61
RP11-1C8.5	ENSG00000261670	M2	0.78	0.69	-	0.55	0.63	0.57	-	0.53	0.49	0.66	0.48
RP11-1C8.6	ENSG00000266289	M10	0.51	0.47	0.57	0.46	0.59	0.51	-	0.54	0.55	0.56	0.48
RP11-1C8.7	ENSG00000271830	M2	0.63	0.62	-	0.61	-	0.56	-	0.54	-	0.5	0.59
RP11-1E4.1	ENSG00000260093	M4	0.49	0.65	0.52	0.61	0.64	0.62	-	0.61	0.52	0.65	0.56
RP11-204E9.1	ENSG00000231754	M2	0.7	0.47	-	0.53	-	0.69	-	0.48	-	0.66	0.6
RP11-204M4.2	ENSG00000204837	M6	0.6	0.49	-	0.51	0.54	0.56	-	0.56	0.57	0.52	0.52
RP11-206L10.9	ENSG00000237491	M10	0.46	0.4	-	0.64	0.67	0.67	-	0.56	0.54	0.66	0.5
RP11-209D14.2	ENSG00000261033	M6	0.74	0.81	0.49	0.57	0.61	0.64	-	0.51	0.58	0.65	0.58
RP11-209D14.4	ENSG00000266126	M10	0.58	0.74	-	0.54	-	0.54	-	0.56	-	0.53	0.52
RP11-20I20.4	ENSG00000273179	M7	0.51	-	-	0.52	-	0.54	-	0.6	-	0.53	0.53
RP11-212D3.4	ENSG00000226854	M10	0.49	0.59	-	0.63	-	0.52	-	0.55	-	0.53	0.6
RP11-212I21.4	ENSG00000261997	M5	0.64	0.75	-	0.52	0.52	0.49	-	0.56	0.61	0.58	0.55
RP11-214K3.18	ENSG00000270095	M10	0.52	0.63	-	0.64	-	0.5	-	0.56	-	0.51	0.51
RP11-214K3.19	ENSG00000270061	M10	0.49	0.57	0.57	0.38	-	0.62	-	0.58	-	0.6	0.5
RP11-214K3.20	ENSG00000269938	M10	0.56	0.67	0.61	0.62	-	0.69	-	0.59	-	0.68	0.51
RP11-214K3.21	ENSG00000269997	M10	0.52	0.58	-	0.68	-	0.48	-	0.63	-	0.52	0.53
RP11-214K3.22	ENSG00000270048	M10	0.5	0.65	-	0.65	-	0.56	-	0.58	-	0.48	0.51
RP11-214K3.23	ENSG00000270130	M10	0.49	0.6	-	0.64	-	0.63	-	0.57	-	0.63	0.51
RP11-214K3.24	ENSG00000269923	M10	0.62	0.59	0.52	0.61	-	0.53	-	0.57	-	0.5	0.54
RP11-214N9.1	ENSG00000271855	M1	0.55	0.52	0.61	0.58	-	0.58	-	0.5	-	0.45	0.5
RP11-214O1.2	ENSG00000266709	M8	0.59	0.65	0.61	0.47	-	0.52	-	0.53	-	0.52	0.53
RP11-216L13.19	ENSG00000273066	M10	0.57	-	0.6	0.61	-	0.64	-	0.5	-	0.63	0.51
RP11-218M22.1	ENSG00000177406	M8	0.55	0.51	0.65	0.46	0.54	0.56	-	0.6	0.51	0.58	0.5
RP11-21B21.4	ENSG00000261744	M10	0.52	0.67	-	0.46	-	0.57	-	0.57	-	0.52	0.56
RP11-228B15.4	ENSG00000225032	M4	0.6	0.65	-	0.67	0.6	0.63	-	0.55	0.54	0.61	0.52
RP11-22A3.2	ENSG00000250371	M10	0.46	-	-	0.61	-	0.65	-	0.5	-	0.63	0.5
RP11-22N19.2	ENSG00000273320	M6	0.51	-	-	0.7	-	0.56	-	0.64	-	0.5	0.52
RP1-122P22.2	ENSG00000233895	M5	0.52	0.62	-	0.49	-	0.6	-	0.54	-	0.59	0.58
RP11-230B22.1	ENSG00000235545	M8	0.69	0.83	0.59	0.48	-	0.66	-	0.54	-	0.71	0.55
RP11-230C9.2	ENSG00000271551	M7	0.5	0.54	-	0.5	-	0.54	-	0.49	-	0.6	0.49
RP11-230C9.4	ENSG00000271265	M10	0.58	0.45	-	0.62	-	0.51	-	0.74	-	0.52	0.49
RP11-234K24.3	ENSG00000232406	M10	0.68	0.62	-	0.52	0.62	0.58	-	0.55	0.53	0.47	0.61
RP11-236J17.5	ENSG00000248332	M10	0.56	0.65	-	0.61	-	0.61	-	0.6	-	0.64	0.56
RP11-23J9.5	ENSG00000254876	M4	0.57	0.55	-	0.61	0.61	0.63	-	0.42	0.54	0.6	0.53
RP11-23P13.7	ENSG00000272003	M8	0.72	0.76	0.53	0.61	-	0.5	-	0.62	-	0.55	0.47
RP11-242F4.2	ENSG00000271948	M2	0.75	0.67	-	0.61	-	0.56	-	0.5	-	0.49	0.55
RP11-244H3.1	ENSG00000241014	M10	0.65	0.54	0.57	0.73	0.54	0.58	-	0.7	0.49	0.62	0.51
RP11-244O19.1	ENSG00000261534	M7	0.64	0.44	0.57	0.59	0.64	0.46	-	0.47	0.53	0.58	0.52
RP11-245C23.3	ENSG00000272700	M5	0.48	-	-	0.5	-	0.54	-	0.52	-	0.57	0.54
RP11-245J9.5	ENSG00000271843	M10	0.51	0.53	0.52	0.64	-	0.59	-	0.51	-	0.53	0.52
RP11-247L20.4	ENSG00000259071	M2	0.73	0.53	0.48	0.6	0.53	0.45	-	0.54	0.54	0.58	0.52
RP11-248J18.3	ENSG00000270062	M10	0.59	0.47	0.64	0.58	-	0.55	-	0.48	-	0.54	0.56
RP11-250B2.3	ENSG00000233967	M4	0.59	0.6	0.57	0.61	-	0.6	-	0.46	-	0.59	0.49
RP11-250B2.5	ENSG00000260645	M4	0.47	0.49	-	0.6	0.64	0.63	-	0.49	0.5	0.65	0.54
RP11-250B2.6	ENSG00000272129	M10	0.57	0.49	0.63	0.64	-	0.49	-	0.49	-	0.52	0.52
RP11-251G23.5	ENSG00000272604	M7	0.6	-	0.5	0.5	-	0.55	-	0.57	-	0.5	0.51
RP11-252A24.7	ENSG00000260539	M10	0.66	0.6	0.62	0.74	0.61	0.55	-	0.67	0.51	0.57	0.59
RP11-252K23.2	ENSG00000261783	M4	0.49	0.59	-	0.56	-	0.53	-	0.58	-	0.52	0.5
RP11-252P19.2	ENSG00000223942	M10	0.7	0.73	-	0.62	-	0.58	-	0.52	-	0.61	0.61
RP11-253E3.3	ENSG00000250899	M3	0.5	-	0.53	0.79	-	0.66	-	0.77	-	0.6	0.59
RP11-253I19.3	ENSG00000255670	M10	0.69	0.51	-	0.51	-	0.52	-	0.57	-	0.54	0.54
RP11-254F7.2	ENSG00000260077	M2	0.77	0.59	-	0.58	0.58	0.55	-	0.61	0.48	0.68	0.6
RP11-255P5.2	ENSG00000272542	M10	0.67	0.52	0.5	0.5	-	0.56	-	0.54	-	0.55	0.53
RP11-258C19.7	ENSG00000270189	M10	0.52	-	0.66	0.58	-	0.69	-	0.58	-	0.67	0.51
RP11-258F22.1	ENSG00000226578	M10	0.67	0.56	-	0.47	-	0.54	-	0.54	-	0.52	0.5
RP11-259K5.1	ENSG00000271653	M4	0.57	0.67	-	0.58	-	0.69	-	0.51	-	0.64	0.51
RP11-259O2.1	ENSG00000248994	M10	0.56	0.48	-	0.55	-	0.52	-	0.5	-	0.68	0.62
RP11-25K19.1	ENSG00000167912	M2	0.6	0.63	0.54	0.53	0.51	0.58	-	0.57	0.55	0.55	0.54
RP11-261P9.4	ENSG00000254419	M4	0.57	-	-	0.58	-	0.55	-	0.56	-	0.5	0.52
RP11-262H14.1	ENSG00000238113	M8	0.68	0.67	0.54	0.5	0.62	0.66	-	0.49	0.55	0.61	0.61
RP11-262I2.2	ENSG00000224222	M10	0.57	0.6	-	0.56	-	0.58	-	0.53	-	0.55	0.6
RP11-263K19.4	ENSG00000231064	M1	0.6	0.53	0.48	0.54	-	0.64	-	0.54	-	0.69	0.54
RP11-264L1.3	ENSG00000261837	M4	0.46	0.6	-	0.69	-	0.61	-	0.61	-	0.56	0.51
RP11-265E18.1	ENSG00000272905	M10	0.57	-	-	0.55	-	0.47	-	0.52	-	0.53	0.55
RP11-265N6.1	ENSG00000261684	M4	0.58	0.72	-	0.57	-	0.53	-	0.55	-	0.54	0.56
RP11-266L9.5	ENSG00000262155	M4	0.52	0.67	0.54	0.68	0.65	0.58	-	0.61	0.53	0.48	0.53
RP11-268E23.2	ENSG00000273370	M2	0.65	-	-	0.56	-	0.62	-	0.63	-	0.63	0.57
RP11-270M14.5	ENSG00000258876	M10	0.56	-	-	0.61	-	0.58	-	0.52	-	0.53	0.57
RP11-272L13.3	ENSG00000269998	M10	0.6	0.43	-	0.57	-	0.57	-	0.55	-	0.65	0.61
RP11-272P10.2	ENSG00000234740	M4	0.48	0.61	-	0.65	-	0.47	-	0.6	-	0.46	0.6
RP11-273G15.2	ENSG00000247317	M2	0.51	0.55	0.64	0.65	0.64	0.51	-	0.51	0.55	0.47	0.56
RP11-274B21.10	ENSG00000271553	M10	0.55	0.66	-	0.7	-	0.66	-	0.63	-	0.59	0.55
RP11-274B21.8	ENSG00000270810	M4	0.55	0.55	-	0.65	-	0.66	-	0.48	-	0.62	0.53
RP11-274B21.9	ENSG00000271344	M10	0.5	0.62	-	0.62	-	0.7	-	0.58	-	0.7	0.49
RP11-274H2.5	ENSG00000261051	M8	0.61	0.63	0.61	0.58	0.62	0.51	-	0.56	0.56	0.56	0.56
RP11-274J7.2	ENSG00000256571	M8	0.7	0.88	-	0.71	-	0.54	-	0.53	-	0.55	0.56
RP11-276H19.1	ENSG00000226237	M10	0.64	-	0.6	0.47	-	0.57	-	0.51	-	0.52	0.56
RP11-279L11.1	ENSG00000253162	M10	0.58	0.56	-	0.55	-	0.67	-	0.52	-	0.69	0.59
RP11-281O15.8	ENSG00000272431	M4	0.57	0.53	-	0.61	-	0.59	-	0.49	-	0.57	0.57
RP11-282K24.3	ENSG00000253284	M10	0.51	0.68	-	0.52	0.65	0.6	-	0.5	0.54	0.64	0.5
RP11-282O18.3	ENSG00000235423	M5	0.61	-	0.59	0.69	-	0.51	-	0.52	-	0.5	0.56
RP11-283G6.3	ENSG00000256894	M8	0.48	0.75	-	0.56	-	0.6	-	0.52	-	0.69	0.57
RP11-283I3.6	ENSG00000261799	M10	0.5	0.6	0.59	0.72	0.64	0.59	-	0.67	0.51	0.56	0.52
RP11-284F21.9	ENSG00000272068	M1	0.64	0.68	-	0.6	-	0.59	-	0.66	-	0.51	0.57
RP11-284N8.3	ENSG00000259834	M6	0.52	0.6	-	0.56	0.56	0.48	-	0.59	0.6	0.51	0.51
RP11-285G1.14	ENSG00000273363	M5	0.61	-	0.57	0.71	-	0.52	-	0.67	-	0.5	0.52
RP11-286B14.1	ENSG00000228971	M2	0.57	0.55	-	0.77	0.53	0.53	-	0.78	0.58	0.57	0.57
RP11-288H12.4	ENSG00000270949	M10	0.63	0.44	0.73	0.53	-	0.53	-	0.46	-	0.49	0.49
RP11-290D2.3	ENSG00000228886	M4	0.58	0.61	-	0.67	-	0.59	-	0.72	-	0.62	0.49
RP11-290D2.6	ENSG00000273149	M9	0.57	-	-	0.63	-	0.52	-	0.62	-	0.57	0.55
RP11-293M10.6	ENSG00000259319	M2	0.71	0.64	-	0.63	0.53	0.58	-	0.57	0.59	0.63	0.51
RP11-295D4.1	ENSG00000262712	M10	0.58	0.74	-	0.56	-	0.59	-	0.61	-	0.51	0.55
RP11-295K2.3	ENSG00000229739	M10	0.63	0.63	-	0.61	-	0.55	-	0.52	-	0.55	0.54
RP11-296O14.3	ENSG00000203739	M4	0.48	0.6	0.48	0.62	0.57	0.6	-	0.48	0.56	0.62	0.55
RP11-298J23.8	ENSG00000269387	M2	0.66	0.69	-	0.52	-	0.52	-	0.57	-	0.59	0.53
RP11-29B2.5	ENSG00000269942	M10	0.62	0.55	-	0.61	-	0.57	-	0.61	-	0.64	0.58
RP11-2B6.2	ENSG00000269929	M1	0.56	0.78	-	0.59	-	0.56	-	0.49	-	0.51	0.54
RP11-2H3.6	ENSG00000272885	M10	0.54	-	-	0.62	-	0.49	-	0.6	-	0.54	0.56
RP11-300A12.2	ENSG00000259814	M10	0.62	0.56	0.52	0.57	-	0.52	-	0.58	-	0.47	0.57
RP11-301G7.1	ENSG00000272479	M2	0.71	0.53	-	0.69	-	0.46	-	0.63	-	0.49	0.56
RP11-302M6.5	ENSG00000272672	M4	0.57	-	-	0.66	-	0.51	-	0.63	-	0.52	0.54
RP11-304F15.3	ENSG00000204584	M4	0.58	0.74	0.52	0.72	0.62	0.56	-	0.64	0.52	0.55	0.5
RP11-304F15.7	ENSG00000262837	M4	0.51	0.66	-	0.69	-	0.56	-	0.65	-	0.56	0.51
RP11-304L19.3	ENSG00000261123	M10	0.56	0.72	-	0.52	0.62	0.52	-	0.55	0.55	0.61	0.52
RP11-305L7.1	ENSG00000230537	M4	0.53	-	-	0.48	-	0.54	-	0.56	-	0.59	0.58
RP11-305L7.7	ENSG00000273381	M10	0.51	-	-	0.58	-	0.53	-	0.56	-	0.53	0.53
RP11-305O4.3	ENSG00000273455	M10	0.55	-	0.53	0.46	-	0.55	-	0.54	-	0.58	0.54
RP11-305O6.3	ENSG00000250280	M4	0.54	0.43	0.55	0.54	-	0.62	-	0.45	-	0.62	0.57
RP11-307L14.1	ENSG00000272370	M2	0.61	0.68	0.61	0.69	-	0.64	-	0.67	-	0.66	0.52
RP1-130H16.16	ENSG00000241528	M2	0.64	0.6	0.53	0.56	0.55	0.56	-	0.55	0.56	0.54	0.58
RP11-310J24.3	ENSG00000268659	M8	0.6	0.67	0.55	0.53	-	0.51	-	0.6	-	0.53	0.53
RP11-313C15.1	ENSG00000253726	M10	0.6	0.56	-	0.6	0.65	0.51	-	0.46	0.52	0.57	0.61
RP11-314C16.1	ENSG00000230939	M10	0.52	-	-	0.53	-	0.53	-	0.53	-	0.54	0.52
RP11-316E14.6	ENSG00000259606	M10	0.49	0.47	-	0.55	-	0.51	-	0.5	-	0.5	0.5
RP11-317N8.3	ENSG00000257272	M2	0.58	0.44	-	0.51	0.59	0.5	-	0.46	0.44	0.46	0.5
RP11-318A15.2	ENSG00000261335	M1	0.58	0.78	0.57	0.53	0.5	0.5	-	0.52	0.61	0.54	0.5
RP11-318E3.9	ENSG00000272764	M8	0.72	-	-	0.51	-	0.55	-	0.5	-	0.55	0.53
RP11-318M2.2	ENSG00000247081	M3	0.53	0.78	-	0.42	0.61	0.58	-	0.46	0.58	0.62	0.52
RP11-319G6.3	ENSG00000248790	M10	0.57	0.49	-	0.63	-	0.56	-	0.61	-	0.51	0.54
RP11-319G9.3	ENSG00000260816	M4	0.47	0.48	0.53	0.57	0.62	0.61	-	0.5	0.62	0.58	0.51
RP11-31I22.1	ENSG00000265544	M10	0.62	0.58	0.63	0.59	-	0.61	-	0.57	-	0.63	0.6
RP11-320P7.1	ENSG00000257613	M10	0.51	0.58	-	0.7	-	0.6	-	0.66	-	0.51	0.51
RP11-321E2.3	ENSG00000248455	M6	0.69	0.82	-	0.73	0.63	0.56	-	0.61	0.59	0.54	0.56
RP11-324I22.3	ENSG00000269952	M8	0.58	-	0.57	0.59	-	0.59	-	0.48	-	0.66	0.52
RP11-324I22.4	ENSG00000271335	M10	0.57	0.69	-	0.71	-	0.65	-	0.68	-	0.65	0.52
RP11-325I22.2	ENSG00000250584	M2	0.56	0.58	0.58	0.62	0.55	0.52	-	0.55	0.58	0.58	0.58
RP11-325L7.2	ENSG00000250260	M10	0.57	0.51	-	0.54	-	0.46	-	0.48	-	0.55	0.52
RP11-326C3.11	ENSG00000251661	M1	0.5	0.51	-	0.56	-	0.63	-	0.55	-	0.44	0.56
RP11-326G21.1	ENSG00000272755	M5	0.54	-	0.73	0.54	-	0.5	-	0.52	-	0.56	0.54
RP11-326I11.3	ENSG00000271646	M5	0.44	0.72	0.48	0.61	-	0.54	-	0.57	-	0.58	0.58
RP11-326I11.5	ENSG00000270426	M5	0.48	0.58	0.61	0.59	-	0.49	-	0.51	-	0.51	0.55
RP11-326J18.1	ENSG00000241596	M10	0.63	-	-	0.5	-	0.52	-	0.48	-	0.47	0.6
RP11-326K13.4	ENSG00000263823	M2	0.63	0.53	0.55	0.53	0.56	0.58	-	0.5	0.61	0.45	0.54
RP11-328K2.1	ENSG00000254048	M10	0.6	0.65	-	0.52	-	0.63	-	0.53	-	0.59	0.53
RP11-32B5.7	ENSG00000247765	M2	0.58	0.47	-	0.5	-	0.6	-	0.56	-	0.52	0.51
RP11-330O11.3	ENSG00000272914	M7	0.51	-	0.57	0.64	-	0.63	-	0.62	-	0.55	0.5
RP11-332H14.2	ENSG00000272994	M8	0.53	-	0.54	0.54	-	0.52	-	0.55	-	0.57	0.54
RP11-332H18.3	ENSG00000266934	M4	0.57	0.57	-	0.59	-	0.65	-	0.56	-	0.58	0.56
RP11-333E1.1	ENSG00000261879	M10	0.58	0.67	0.55	0.6	0.57	0.61	-	0.43	0.55	0.59	0.52
RP11-333I13.1	ENSG00000260977	M7	0.67	0.55	0.63	0.51	0.64	0.5	-	0.52	0.49	0.53	0.52
RP11-333J10.3	ENSG00000267798	M4	0.58	0.71	-	0.61	-	0.64	-	0.56	-	0.57	0.54
RP11-334C17.5	ENSG00000262580	M4	0.75	0.65	0.53	0.66	0.65	0.58	-	0.65	0.56	0.59	0.51
RP11-337L12.1	ENSG00000256085	M10	0.55	0.53	-	0.56	-	0.53	-	0.51	-	0.54	0.59
RP11-339B21.13	ENSG00000272696	M5	0.53	-	-	0.52	-	0.61	-	0.58	-	0.47	0.54
RP11-339B21.14	ENSG00000273281	M6	0.6	-	-	0.62	-	0.49	-	0.57	-	0.52	0.55
RP11-339B21.15	ENSG00000272960	M6	0.44	-	0.52	0.45	-	0.55	-	0.43	-	0.62	0.51
RP11-33A14.1	ENSG00000223930	M2	0.62	-	-	0.55	-	0.47	-	0.49	-	0.53	0.57
RP11-33B1.3	ENSG00000250950	M10	0.56	0.49	-	0.62	0.55	0.49	-	0.53	0.51	0.6	0.51
RP11-343N15.5	ENSG00000269996	M5	0.45	-	0.51	0.46	-	0.62	-	0.56	-	0.59	0.5
RP11-344A5.1	ENSG00000225299	M10	0.58	0.51	-	0.51	-	0.57	-	0.53	-	0.61	0.6
RP11-344E13.3	ENSG00000233098	M10	0.69	0.51	0.6	0.58	0.55	0.56	-	0.51	0.54	0.62	0.49
RP11-344E13.4	ENSG00000266369	M10	0.59	0.4	-	0.6	0.64	0.66	-	0.52	0.51	0.66	0.49
RP11-344N10.5	ENSG00000272630	M4	0.56	-	-	0.53	-	0.6	-	0.53	-	0.64	0.49
RP11-345P4.9	ENSG00000272106	M2	0.75	0.75	0.57	0.53	-	0.67	-	0.64	-	0.59	0.55
RP11-346C20.3	ENSG00000271009	M1	0.67	-	-	0.62	-	0.58	-	0.53	-	0.5	0.51
RP11-346I3.4	ENSG00000246145	M1	0.58	0.76	0.6	0.64	-	0.59	-	0.55	-	0.55	0.52
RP11-347C18.3	ENSG00000253878	M1	0.63	0.67	-	0.58	-	0.52	-	0.58	-	0.49	0.54
RP11-348N5.7	ENSG00000270589	M10	0.52	0.54	0.49	0.61	-	0.64	-	0.57	-	0.61	0.54
RP11-348P10.2	ENSG00000272077	M10	0.56	0.62	0.46	0.51	-	0.55	-	0.55	-	0.6	0.48
RP11-349A22.5	ENSG00000257621	M4	0.55	0.68	0.75	0.54	0.62	0.61	-	0.52	0.53	0.61	0.54
RP11-350F4.2	ENSG00000257742	M4	0.52	0.68	0.59	0.77	0.66	0.66	-	0.61	0.52	0.68	0.5
RP11-350N15.5	ENSG00000272092	M8	0.69	0.68	-	0.6	-	0.57	-	0.56	-	0.61	0.54
RP11-350N15.6	ENSG00000272159	M4	0.66	0.65	-	0.64	-	0.5	-	0.66	-	0.54	0.53
RP11-353B9.1	ENSG00000261597	M7	0.5	0.66	0.47	0.66	0.67	0.56	-	0.63	0.52	0.63	0.51
RP11-355I22.7	ENSG00000259796	M2	0.67	0.73	0.5	0.53	0.57	0.57	-	0.55	0.66	0.56	0.57
RP11-355O1.11	ENSG00000261094	M4	0.47	0.76	0.5	0.6	0.5	0.6	-	0.71	0.48	0.62	0.52
RP11-356B19.11	ENSG00000271833	M10	0.55	0.56	0.61	0.58	-	0.51	-	0.47	-	0.53	0.52
RP11-356J5.12	ENSG00000250303	M2	0.63	0.51	0.57	0.56	0.57	0.57	-	0.6	0.57	0.53	0.58
RP11-357C3.3	ENSG00000235437	M7	0.52	-	0.53	0.64	-	0.63	-	0.56	-	0.61	0.54
RP11-357K6.1	ENSG00000255618	M6	0.65	-	-	0.55	0.57	0.67	-	0.62	0.54	0.56	0.59
RP11-359B12.2	ENSG00000250132	M2	0.72	0.51	0.63	0.56	0.55	0.45	-	0.57	0.63	0.47	0.5
RP11-359D14.2	ENSG00000233860	M2	0.68	-	-	0.64	-	0.53	-	0.59	-	0.53	0.6
RP11-359J14.2	ENSG00000256973	M10	0.65	0.58	-	0.61	0.63	0.56	-	0.54	0.5	0.55	0.52
RP11-359K18.4	ENSG00000272574	M3	0.48	-	-	0.52	-	0.5	-	0.53	-	0.57	0.49
RP11-361F15.2	ENSG00000225135	M6	0.58	0.71	0.64	0.63	0.53	0.53	-	0.66	0.56	0.52	0.53
RP11-362K14.5	ENSG00000269984	M10	0.6	0.65	0.64	0.64	-	0.58	-	0.6	-	0.65	0.52
RP11-362L22.1	ENSG00000258620	M4	0.46	0.81	-	0.53	-	0.58	-	0.6	-	0.57	0.52
RP11-363E6.3	ENSG00000254027	M1	0.64	0.63	0.49	0.55	-	0.61	-	0.6	-	0.61	0.54
RP11-363E6.4	ENSG00000272425	M1	0.54	0.6	0.53	0.54	-	0.47	-	0.48	-	0.54	0.5
RP11-364C11.3	ENSG00000256031	M10	0.57	0.56	-	0.51	-	0.48	-	0.59	-	0.6	0.59
RP11-365H22.2	ENSG00000272576	M2	0.84	-	0.51	0.5	-	0.52	-	0.59	-	0.51	0.49
RP11-367B6.2	ENSG00000228280	M1	0.6	0.57	-	0.5	-	0.55	-	0.49	-	0.58	0.51
RP11-367N14.2	ENSG00000232648	M10	0.5	0.67	0.57	0.58	-	0.62	-	0.6	-	0.66	0.53
RP1-136B1.1	ENSG00000272465	M4	0.59	0.62	-	0.59	-	0.51	-	0.53	-	0.55	0.53
RP11-370K11.1	ENSG00000232184	M10	0.6	0.44	-	0.55	-	0.46	-	0.6	-	0.59	0.53
RP11-372K14.2	ENSG00000270681	M5	0.56	0.64	0.54	0.49	-	0.62	-	0.55	-	0.44	0.47
RP11-374A22.1	ENSG00000237321	M4	0.55	0.65	-	0.59	-	0.53	-	0.58	-	0.59	0.57
RP11-375B1.3	ENSG00000248859	M6	0.77	0.72	-	0.66	0.52	0.65	-	0.57	0.64	0.68	0.57
RP11-378A13.1	ENSG00000261338	M2	0.6	0.75	0.65	0.53	0.53	0.56	-	0.53	0.62	0.54	0.53
RP11-378I6.1	ENSG00000261402	M2	0.71	0.57	-	0.57	0.51	0.56	-	0.54	0.52	0.54	0.59
RP11-378J18.3	ENSG00000225265	M8	0.55	0.77	0.48	0.6	0.53	0.54	-	0.65	0.51	0.54	0.52
RP11-379B18.5	ENSG00000241288	M10	0.66	0.6	-	0.69	0.63	0.69	-	0.71	0.54	0.69	0.51
RP11-379F4.4	ENSG00000240207	M2	0.77	0.8	0.54	0.46	0.54	0.61	-	0.53	0.64	0.61	0.54
RP11-379F4.8	ENSG00000271778	M10	0.58	0.64	-	0.62	-	0.63	-	0.63	-	0.61	0.53
RP11-379H18.1	ENSG00000271122	M1	0.47	0.58	0.58	0.53	-	0.51	-	0.51	-	0.53	0.53
RP11-37B2.1	ENSG00000251136	M1	0.64	0.78	0.49	0.58	0.6	0.5	-	0.55	0.63	0.53	0.53
RP11-37E23.5	ENSG00000230633	M7	0.51	0.51	0.69	0.61	-	0.54	-	0.47	-	0.51	0.53
RP11-380G5.2	ENSG00000224745	M10	0.49	0.51	-	0.67	-	0.63	-	0.59	-	0.65	0.53
RP11-380L11.3	ENSG00000270005	M7	0.58	0.6	-	0.62	-	0.52	-	0.53	-	0.53	0.49
RP11-380L11.4	ENSG00000270028	M7	0.62	0.61	-	0.57	-	0.63	-	0.5	-	0.67	0.53
RP11-383B4.4	ENSG00000225527	M4	0.54	0.62	-	0.69	-	0.65	-	0.6	-	0.69	0.5
RP11-383C5.4	ENSG00000224023	M6	0.58	0.8	0.46	0.68	0.51	0.6	-	0.81	0.6	0.63	0.53
RP11-383I23.2	ENSG00000273374	M4	0.55	-	-	0.66	-	0.6	-	0.74	-	0.59	0.51
RP11-384L8.1	ENSG00000261572	M6	0.58	0.54	0.54	0.55	0.58	0.65	-	0.53	0.56	0.58	0.56
RP11-385D13.3	ENSG00000266538	M10	0.6	0.53	-	0.64	-	0.65	-	0.56	-	0.64	0.52
RP11-386G11.10	ENSG00000258017	M6	0.61	0.64	-	0.63	-	0.59	-	0.56	-	0.64	0.51
RP11-386G11.5	ENSG00000257913	M7	0.53	0.72	-	0.55	0.51	0.57	-	0.54	0.54	0.63	0.58
RP11-388C12.8	ENSG00000262410	M4	0.61	0.62	-	0.55	0.61	0.56	-	0.55	0.56	0.59	0.5
RP11-388M20.1	ENSG00000260060	M10	0.65	0.58	0.66	0.57	0.55	0.51	-	0.52	0.55	0.53	0.51
RP11-388M20.9	ENSG00000261925	M2	0.65	0.74	0.57	0.62	0.58	0.56	-	0.56	0.5	0.6	0.47
RP11-389C8.2	ENSG00000261269	M8	0.52	0.56	0.61	0.55	0.5	0.62	-	0.55	0.54	0.62	0.55
RP11-389C8.3	ENSG00000272365	M10	0.68	0.67	0.57	0.72	-	0.52	-	0.6	-	0.52	0.51
RP11-389G6.3	ENSG00000261292	M6	0.6	0.59	0.51	0.6	0.51	0.53	-	0.64	0.59	0.6	0.58
RP11-38G5.2	ENSG00000259548	M10	0.62	0.53	-	0.62	-	0.55	-	0.64	-	0.53	0.55
RP11-390E23.6	ENSG00000272686	M1	0.56	-	0.61	0.5	-	0.67	-	0.5	-	0.65	0.56
RP11-391M1.4	ENSG00000272452	M10	0.59	0.67	0.53	0.6	-	0.47	-	0.5	-	0.59	0.54
RP11-393I2.4	ENSG00000272008	M8	0.63	0.66	-	0.54	-	0.64	-	0.58	-	0.65	0.54
RP11-395B7.7	ENSG00000260336	M5	0.7	0.68	0.6	0.62	0.64	0.62	-	0.52	0.59	0.66	0.5
RP11-395I14.2	ENSG00000253476	M4	0.52	0.56	0.54	0.58	-	0.55	-	0.59	-	0.54	0.5
RP11-395I6.3	ENSG00000260296	M7	0.49	0.65	0.66	0.67	0.6	0.6	-	0.69	0.57	0.62	0.55
RP11-395P17.3	ENSG00000234771	M10	0.48	0.67	0.56	0.63	0.63	0.59	-	0.55	0.56	0.49	0.53
RP11-397O4.1	ENSG00000229206	M10	0.53	0.53	0.47	0.53	0.65	0.68	-	0.48	0.52	0.65	0.55
RP11-397O8.7	ENSG00000272349	M6	0.4	0.77	-	0.5	-	0.57	-	0.67	-	0.6	0.57
RP11-398B16.2	ENSG00000233052	M10	0.54	-	-	0.61	-	0.58	-	0.5	-	0.58	0.58
RP11-399O19.9	ENSG00000261438	M8	0.62	0.72	-	0.52	-	0.55	-	0.53	-	0.55	0.55
RP11-400F19.18	ENSG00000267632	M4	0.45	0.7	-	0.6	0.64	0.62	-	0.67	0.5	0.59	0.51
RP11-400K9.4	ENSG00000237807	M1	0.66	0.67	0.59	0.57	-	0.51	-	0.54	-	0.56	0.58
RP11-403P17.2	ENSG00000260650	M7	0.6	-	-	0.52	-	0.55	-	0.55	-	0.54	0.57
RP11-405O10.2	ENSG00000225092	M8	0.67	0.6	0.48	0.56	-	0.55	-	0.54	-	0.56	0.53
RP11-407G23.4	ENSG00000260038	M4	0.54	0.65	-	0.61	-	0.6	-	0.64	-	0.6	0.51
RP11-407N17.5	ENSG00000258940	M2	0.6	0.55	-	0.7	-	0.53	-	0.58	-	0.51	0.48
RP11-408A13.3	ENSG00000273399	M10	0.58	-	-	0.68	-	0.6	-	0.62	-	0.61	0.51
RP11-408A13.4	ENSG00000272871	M7	0.59	-	0.49	0.66	-	0.62	-	0.65	-	0.64	0.51
RP1-140C12.2	ENSG00000261003	M10	0.63	0.63	0.49	0.62	0.58	0.52	-	0.52	0.5	0.47	0.52
RP11-410L14.2	ENSG00000253948	M9	0.54	0.71	0.55	0.61	-	0.61	-	0.7	-	0.62	0.51
RP11-415F23.2	ENSG00000271964	M10	0.61	0.45	-	0.6	-	0.51	-	0.55	-	0.55	0.51
RP11-415J8.7	ENSG00000270115	M10	0.51	0.59	-	0.56	-	0.56	-	0.54	-	0.51	0.53
RP11-418J17.1	ENSG00000231365	M4	0.61	0.74	0.56	0.49	0.66	0.51	-	0.56	0.55	0.52	0.52
RP11-419I17.1	ENSG00000270154	M10	0.55	0.6	-	0.59	-	0.54	-	0.52	-	0.56	0.49
RP11-420L9.5	ENSG00000270504	M3	0.68	0.73	-	0.71	-	0.5	-	0.66	-	0.62	0.58
RP11-420N3.2	ENSG00000260411	M10	0.54	0.78	-	0.57	-	0.67	-	0.48	-	0.69	0.47
RP11-423G4.7	ENSG00000260987	M2	0.66	0.64	0.51	0.55	0.53	0.59	-	0.54	0.72	0.56	0.58
RP11-423H2.3	ENSG00000249684	M7	0.57	0.61	-	0.64	-	0.56	-	0.65	-	0.59	0.57
RP11-423O2.5	ENSG00000234978	M4	0.48	0.56	0.57	0.63	-	0.6	-	0.49	-	0.61	0.55
RP11-425A6.5	ENSG00000273312	M2	0.61	-	-	0.62	-	0.63	-	0.63	-	0.59	0.59
RP11-427H3.3	ENSG00000188971	M4	0.6	0.73	0.64	0.65	0.67	0.62	-	0.6	0.55	0.57	0.52
RP11-428J1.4	ENSG00000271978	M2	0.61	0.55	-	0.5	-	0.61	-	0.6	-	0.66	0.57
RP11-429A20.4	ENSG00000256654	M7	0.74	0.83	0.61	0.48	-	0.56	-	0.49	-	0.59	0.59
RP11-429J17.2	ENSG00000181097	M10	0.49	-	0.52	0.68	-	0.48	-	0.72	-	0.47	0.51
RP11-42O15.3	ENSG00000271992	M10	0.58	-	-	0.52	-	0.58	-	0.53	-	0.5	0.53
RP11-430B1.2	ENSG00000259577	M6	0.66	0.67	0.55	0.69	0.63	0.68	-	0.59	0.56	0.61	0.51
RP11-432J22.2	ENSG00000238058	M6	0.58	0.44	-	0.56	-	0.49	-	0.53	-	0.52	0.52
RP11-433J8.1	ENSG00000258702	M2	0.49	0.47	0.62	0.54	0.55	0.52	-	0.49	0.63	0.51	0.56
RP11-434P11.2	ENSG00000273245	M10	0.59	-	-	0.64	-	0.56	-	0.62	-	0.56	0.52
RP11-435O5.5	ENSG00000271155	M5	0.57	-	0.57	0.5	-	0.48	-	0.46	-	0.54	0.53
RP11-436D23.1	ENSG00000271860	M1	0.55	0.61	-	0.54	-	0.63	-	0.53	-	0.64	0.57
RP11-436H11.5	ENSG00000251456	M5	0.48	0.58	-	0.69	-	0.53	-	0.65	-	0.49	0.5
RP11-436K8.1	ENSG00000231252	M1	0.57	0.56	-	0.58	-	0.63	-	0.51	-	0.57	0.6
RP11-438L19.1	ENSG00000272800	M10	0.53	-	-	0.64	-	0.53	-	0.61	-	0.6	0.51
RP11-438N16.1	ENSG00000249550	M2	0.62	0.74	0.51	0.56	0.51	0.54	-	0.55	0.61	0.58	0.56
RP11-439C15.4	ENSG00000253764	M4	0.54	0.57	-	0.66	0.61	0.57	-	0.64	0.61	0.61	0.5
RP11-439E19.1	ENSG00000225300	M4	0.53	0.47	0.64	0.54	0.62	0.68	-	0.56	0.5	0.69	0.54
RP11-439E19.10	ENSG00000260855	M10	0.61	0.66	0.54	0.58	0.62	0.59	-	0.58	0.53	0.59	0.52
RP11-439E19.3	ENSG00000227953	M10	0.55	0.56	0.56	0.54	0.6	0.65	-	0.51	0.56	0.66	0.52
RP11-439E19.7	ENSG00000235021	M10	0.5	-	-	0.61	-	0.49	-	0.59	-	0.55	0.55
RP11-439L18.2	ENSG00000224460	M6	0.61	0.53	-	0.69	-	0.55	-	0.61	-	0.55	0.58
RP11-440D17.3	ENSG00000272913	M5	0.5	-	0.63	0.7	-	0.58	-	0.72	-	0.58	0.57
RP11-440D17.4	ENSG00000273305	M10	0.61	-	-	0.6	-	0.58	-	0.6	-	0.61	0.52
RP11-440L14.1	ENSG00000249592	M4	0.68	0.72	0.58	0.52	0.6	0.65	-	0.49	0.55	0.6	0.59
RP11-440L14.4	ENSG00000272588	M4	0.51	-	-	0.58	-	0.62	-	0.59	-	0.61	0.53
RP11-441F2.2	ENSG00000260198	M4	0.56	0.71	-	0.61	0.64	0.57	-	0.55	0.59	0.5	0.55
RP11-441O15.3	ENSG00000224934	M4	0.51	0.58	-	0.65	-	0.63	-	0.72	-	0.61	0.5
RP11-444D3.1	ENSG00000255864	M9	0.58	0.58	-	0.55	0.55	0.54	-	0.46	0.54	0.56	0.53
RP11-445H22.3	ENSG00000132832	M10	0.48	0.63	0.54	0.78	-	0.51	-	0.72	-	0.56	0.52
RP11-445H22.4	ENSG00000244558	M10	0.57	0.57	0.65	0.68	-	0.5	-	0.63	-	0.58	0.62
RP11-448G15.3	ENSG00000261490	M8	0.74	0.9	0.71	0.56	0.62	0.49	-	0.49	0.46	0.57	0.54
RP11-449G16.1	ENSG00000273035	M10	0.61	-	-	0.56	-	0.6	-	0.62	-	0.65	0.56
RP11-449P15.2	ENSG00000273151	M4	0.55	-	0.53	0.58	-	0.56	-	0.58	-	0.49	0.6
RP11-44F14.5	ENSG00000259926	M10	0.61	0.47	-	0.62	-	0.62	-	0.59	-	0.58	0.49
RP11-44N21.1	ENSG00000257556	M2	0.72	0.68	-	0.52	0.52	0.57	-	0.55	0.55	0.63	0.52
RP11-450H6.3	ENSG00000260385	M10	0.61	-	-	0.6	-	0.55	-	0.54	-	0.51	0.58
RP11-452F19.3	ENSG00000228106	M8	0.79	0.82	0.6	0.6	-	0.52	-	0.6	-	0.54	0.55
RP11-455F5.3	ENSG00000250616	M6	0.68	0.53	0.52	0.58	0.6	0.55	-	0.54	0.53	0.55	0.59
RP11-455J20.3	ENSG00000273240	M10	0.57	-	-	0.49	-	0.56	-	0.49	-	0.63	0.5
RP11-456K23.1	ENSG00000267414	M2	0.68	0.59	0.49	0.57	0.5	0.56	-	0.54	0.63	0.65	0.58
RP11-458D21.1	ENSG00000233396	M2	0.42	0.56	-	0.64	0.52	0.55	-	0.6	0.59	0.6	0.5
RP11-458F8.4	ENSG00000273142	M5	0.54	-	0.48	0.69	-	0.71	-	0.62	-	0.53	0.56
RP11-45M22.5	ENSG00000266498	M4	0.59	0.49	0.49	0.62	0.58	0.6	-	0.51	0.55	0.48	0.55
RP11-466A19.1	ENSG00000266718	M2	0.57	0.66	-	0.51	0.61	0.51	-	0.54	0.57	0.52	0.5
RP11-466F5.8	ENSG00000224358	M4	0.53	0.62	-	0.67	0.58	0.56	-	0.59	0.55	0.51	0.5
RP11-466P24.7	ENSG00000266045	M2	0.7	0.49	0.48	0.52	0.57	0.53	-	0.51	0.49	0.59	0.55
RP11-468H14.2	ENSG00000249258	M10	0.62	0.66	-	0.53	-	0.58	-	0.58	-	0.65	0.56
RP11-468I15.1	ENSG00000260835	M10	0.52	0.49	-	0.55	-	0.67	-	0.57	-	0.63	0.61
RP11-469N6.1	ENSG00000251226	M2	0.56	0.58	-	0.6	0.58	0.54	-	0.53	0.51	0.52	0.55
RP11-46F15.2	ENSG00000238260	M10	0.59	0.74	-	0.58	-	0.6	-	0.65	-	0.59	0.53
RP11-473M20.14	ENSG00000263072	M10	0.59	0.58	0.53	0.6	0.55	0.55	-	0.59	0.5	0.59	0.52
RP11-473M20.7	ENSG00000261971	M7	0.57	0.77	0.63	0.53	-	0.57	-	0.46	-	0.61	0.5
RP11-475O6.1	ENSG00000233008	M10	0.62	-	0.52	0.61	-	0.68	-	0.64	-	0.71	0.54
RP11-477D19.2	ENSG00000235381	M4	0.58	0.45	0.52	0.53	0.62	0.47	-	0.57	0.51	0.54	0.52
RP11-477H21.2	ENSG00000269887	M4	0.51	0.62	0.52	0.59	-	0.57	-	0.52	-	0.54	0.56
RP11-479O17.10	ENSG00000273372	M10	0.65	-	-	0.64	-	0.55	-	0.6	-	0.63	0.58
RP11-480A16.1	ENSG00000260261	M4	0.54	0.7	0.69	0.66	0.66	0.59	-	0.63	0.54	0.58	0.5
RP11-481G8.2	ENSG00000229569	M10	0.58	0.64	-	0.55	-	0.51	-	0.55	-	0.58	0.56
RP11-482D24.2	ENSG00000257711	M10	0.58	-	0.49	0.58	-	0.66	-	0.49	-	0.63	0.55
RP11-482M8.1	ENSG00000260750	M7	0.6	0.69	-	0.55	-	0.58	-	0.6	-	0.57	0.48
RP11-482M8.3	ENSG00000269935	M7	0.56	0.59	-	0.54	-	0.53	-	0.51	-	0.57	0.58
RP11-483I13.5	ENSG00000260879	M6	0.65	0.74	0.59	0.52	0.61	0.59	-	0.57	0.55	0.58	0.52
RP11-484K9.4	ENSG00000272844	M10	0.63	-	-	0.56	-	0.52	-	0.46	-	0.52	0.52
RP11-485G4.2	ENSG00000272565	M10	0.54	-	0.62	0.55	-	0.65	-	0.54	-	0.62	0.62
RP11-486O12.2	ENSG00000247373	M4	0.54	0.68	-	0.62	0.6	0.6	-	0.62	0.48	0.53	0.56
RP11-488C13.5	ENSG00000258301	M10	0.6	0.51	0.55	0.64	0.67	0.56	-	0.6	0.55	0.59	0.53
RP11-48B3.4	ENSG00000260317	M2	0.66	0.53	0.58	0.54	0.51	0.55	-	0.5	0.51	0.54	0.52
RP11-48G14.1	ENSG00000261823	M10	0.59	0.49	-	0.59	-	0.5	-	0.48	-	0.52	0.6
RP11-48G14.2	ENSG00000259941	M10	0.55	0.68	0.52	0.75	-	0.56	-	0.74	-	0.55	0.59
RP11-490G2.2	ENSG00000259946	M10	0.51	0.6	0.61	0.56	0.65	0.62	-	0.57	0.57	0.7	0.59
RP11-490M8.1	ENSG00000260025	M6	0.62	-	0.6	0.57	0.6	0.56	-	0.56	0.6	0.55	0.54
RP11-491F9.8	ENSG00000259957	M10	0.51	-	-	0.59	-	0.54	-	0.52	-	0.53	0.58
RP11-497D6.5	ENSG00000272397	M10	0.65	0.53	-	0.56	-	0.52	-	0.57	-	0.54	0.53
RP11-497H17.1	ENSG00000262663	M10	0.58	0.54	-	0.64	-	0.51	-	0.62	-	0.49	0.5
RP11-498D10.6	ENSG00000263320	M4	0.61	0.78	0.68	0.69	0.64	0.63	-	0.68	0.54	0.63	0.55
RP11-498E2.7	ENSG00000269979	M10	0.61	0.5	0.6	0.57	-	0.59	-	0.56	-	0.56	0.52
RP11-498E2.8	ENSG00000270102	M10	0.56	0.57	-	0.69	-	0.58	-	0.65	-	0.54	0.53
RP11-499P20.2	ENSG00000240291	M4	0.61	0.65	0.51	0.51	0.62	0.62	-	0.67	0.54	0.66	0.52
RP11-49O14.2	ENSG00000236095	M4	0.53	0.51	-	0.52	-	0.61	-	0.53	-	0.67	0.48
RP11-49O14.3	ENSG00000230815	M4	0.56	0.56	-	0.6	-	0.53	-	0.62	-	0.52	0.51
RP11-4C20.4	ENSG00000227076	M5	0.55	0.82	-	0.55	-	0.52	-	0.53	-	0.51	0.54
RP11-4F5.2	ENSG00000260359	M2	0.62	0.75	0.63	0.64	0.55	0.58	-	0.56	0.62	0.49	0.51
RP11-503P10.1	ENSG00000272056	M2	0.71	0.54	-	0.53	-	0.48	-	0.58	-	0.48	0.51
RP11-505K9.1	ENSG00000260018	M6	0.48	0.52	0.58	0.56	0.6	0.58	-	0.59	0.53	0.56	0.53
RP11-506O24.2	ENSG00000271917	M10	0.54	0.62	0.48	0.66	-	0.69	-	0.51	-	0.64	0.54
RP11-507K2.3	ENSG00000258789	M2	0.58	0.52	0.61	0.66	0.5	0.65	-	0.56	0.49	0.56	0.57
RP11-508N22.12	ENSG00000272983	M10	0.57	-	0.62	0.65	-	0.5	-	0.62	-	0.58	0.53
RP11-508N22.13	ENSG00000273019	M10	0.43	-	-	0.72	-	0.56	-	0.45	-	0.49	0.54
RP11-509E10.1	ENSG00000257180	M10	0.59	0.62	-	0.53	-	0.59	-	0.5	-	0.61	0.6
RP11-513I15.6	ENSG00000225339	M3	0.58	0.68	-	0.45	0.65	0.47	-	0.54	0.47	0.58	0.5
RP11-513M16.8	ENSG00000273226	M10	0.54	-	-	0.59	-	0.56	-	0.48	-	0.49	0.55
RP11-517B11.7	ENSG00000261167	M2	0.72	0.58	0.56	0.61	0.57	0.65	-	0.6	0.58	0.65	0.53
RP11-517C16.2	ENSG00000261286	M10	0.54	0.65	0.6	0.45	-	0.5	-	0.53	-	0.51	0.53
RP1-151F17.2	ENSG00000272341	M2	0.75	0.47	0.61	0.61	-	0.58	-	0.57	-	0.51	0.61
RP11-51J9.6	ENSG00000272375	M2	0.75	0.6	-	0.66	-	0.58	-	0.59	-	0.5	0.53
RP11-521O16.1	ENSG00000260634	M2	0.71	0.73	-	0.51	0.56	0.65	-	0.48	0.51	0.58	0.55
RP11-522I20.3	ENSG00000254473	M1	0.62	0.44	-	0.51	0.58	0.55	-	0.47	0.57	0.64	0.54
RP11-522N14.2	ENSG00000256596	M10	0.63	0.65	-	0.6	0.59	0.59	-	0.53	0.56	0.58	0.58
RP11-526I2.5	ENSG00000270127	M10	0.63	0.65	0.51	0.57	-	0.59	-	0.53	-	0.58	0.5
RP11-527D7.1	ENSG00000225554	M6	0.85	0.72	-	0.49	0.59	0.58	-	0.55	0.6	0.5	0.62
RP11-527F13.1	ENSG00000231842	M10	0.53	0.6	-	0.61	-	0.56	-	0.6	-	0.62	0.57
RP11-527N22.2	ENSG00000253746	M2	0.58	-	-	0.55	-	0.56	-	0.55	-	0.6	0.56
RP11-529E10.6	ENSG00000261643	M7	0.66	0.56	0.49	0.57	0.52	0.56	-	0.49	0.47	0.6	0.56
RP11-52A20.2	ENSG00000272033	M10	0.59	0.55	0.51	0.64	-	0.49	-	0.63	-	0.55	0.53
RP11-530N7.3	ENSG00000263316	M4	0.59	0.62	-	0.61	-	0.67	-	0.62	-	0.59	0.51
RP11-531A24.3	ENSG00000260838	M2	0.8	0.71	0.55	0.46	0.59	0.65	-	0.54	0.61	0.64	0.58
RP11-531A24.5	ENSG00000253636	M10	0.54	0.63	-	0.62	0.65	0.61	-	0.52	0.54	0.61	0.5
RP11-532F6.5	ENSG00000271911	M10	0.55	0.66	-	0.62	-	0.55	-	0.67	-	0.54	0.53
RP11-539E19.2	ENSG00000235279	M10	0.56	0.49	-	0.46	-	0.52	-	0.6	-	0.56	0.59
RP11-539I5.1	ENSG00000225302	M10	0.5	0.66	-	0.54	-	0.53	-	0.56	-	0.59	0.59
RP11-53B2.2	ENSG00000267702	M4	0.55	0.65	0.63	0.52	0.64	0.57	-	0.55	0.53	0.56	0.57
RP11-53B2.6	ENSG00000272746	M4	0.5	-	-	0.57	-	0.58	-	0.52	-	0.63	0.52
RP1-153G14.4	ENSG00000271755	M2	0.68	0.57	0.6	0.76	-	0.51	-	0.65	-	0.49	0.51
RP11-53O19.1	ENSG00000251141	M2	0.74	0.75	-	0.53	0.51	0.53	-	0.61	0.64	0.55	0.55
RP11-53O19.3	ENSG00000272335	M10	0.63	0.53	0.72	0.68	-	0.51	-	0.67	-	0.57	0.53
RP11-540B6.6	ENSG00000270015	M4	0.56	0.56	0.54	0.65	-	0.51	-	0.59	-	0.51	0.54
RP11-541N10.3	ENSG00000260461	M4	0.71	0.53	0.48	0.67	0.63	0.57	-	0.58	0.53	0.62	0.48
RP11-544I20.2	ENSG00000214770	M10	0.53	0.61	0.56	0.64	-	0.55	-	0.73	-	0.6	0.52
RP11-545I5.3	ENSG00000235652	M6	0.66	0.54	0.54	0.45	0.62	0.46	-	0.67	0.54	0.48	0.5
RP11-547D23.1	ENSG00000258731	M10	0.57	0.42	-	0.51	0.5	0.49	-	0.57	0.62	0.55	0.51
RP11-549B18.1	ENSG00000259985	M2	0.7	0.68	0.56	0.65	0.57	0.6	-	0.57	0.6	0.63	0.6
RP11-549J18.1	ENSG00000251023	M4	0.51	0.75	0.62	0.64	0.62	0.68	-	0.61	0.51	0.67	0.52
RP11-54O7.17	ENSG00000272512	M8	0.65	0.78	-	0.63	-	0.63	-	0.62	-	0.45	0.55
RP11-54O7.3	ENSG00000223764	M5	0.57	-	0.58	0.5	-	0.52	-	0.49	-	0.57	0.58
RP11-552C15.1	ENSG00000260601	M4	0.53	0.5	-	0.55	-	0.52	-	0.52	-	0.51	0.54
RP11-552E20.4	ENSG00000226070	M10	0.51	0.54	0.52	0.53	-	0.58	-	0.48	-	0.6	0.55
RP11-552M11.4	ENSG00000243960	M10	0.73	0.56	0.53	0.57	-	0.64	-	0.52	-	0.72	0.51
RP11-552M11.8	ENSG00000260948	M10	0.65	0.64	0.45	0.71	0.65	0.56	-	0.7	0.5	0.53	0.51
RP11-553L6.5	ENSG00000259976	M1	0.65	0.6	0.53	0.59	0.59	0.65	-	0.53	0.53	0.6	0.57
RP11-554A11.7	ENSG00000260895	M10	0.53	0.62	-	0.62	-	0.56	-	0.59	-	0.5	0.49
RP11-554A11.9	ENSG00000259799	M7	0.66	0.56	-	0.49	-	0.58	-	0.48	-	0.55	0.49
RP11-557L19.1	ENSG00000272002	M10	0.75	0.69	-	0.5	-	0.57	-	0.6	-	0.63	0.52
RP11-55K13.1	ENSG00000260495	M10	0.57	0.67	0.52	0.73	0.65	0.74	-	0.65	0.53	0.69	0.53
RP11-561O23.8	ENSG00000226904	M10	0.63	-	-	0.65	0.63	0.55	-	0.54	0.58	0.53	0.57
RP11-563J2.2	ENSG00000215244	M5	0.53	0.67	-	0.62	0.61	0.58	-	0.54	0.53	0.6	0.54
RP11-566E18.3	ENSG00000260804	M2	0.79	0.72	0.6	0.64	0.54	0.58	-	0.68	0.63	0.53	0.52
RP11-567L7.6	ENSG00000265313	M2	0.6	0.7	-	0.51	0.59	0.61	-	0.54	0.64	0.59	0.6
RP11-571L19.8	ENSG00000272777	M2	0.67	-	-	0.53	-	0.59	-	0.5	-	0.52	0.51
RP11-571M6.17	ENSG00000270039	M2	0.77	0.64	-	0.61	-	0.52	-	0.59	-	0.59	0.53
RP11-571M6.18	ENSG00000269903	M10	0.64	0.51	-	0.62	-	0.59	-	0.54	-	0.62	0.5
RP11-572C15.6	ENSG00000272761	M8	0.66	-	0.52	0.59	-	0.58	-	0.5	-	0.49	0.57
RP11-572C21.1	ENSG00000251536	M10	0.55	0.57	0.52	0.52	0.63	0.5	-	0.5	0.55	0.57	0.6
RP11-573D15.2	ENSG00000232233	M10	0.68	0.66	0.64	0.6	0.61	0.58	-	0.56	0.55	0.51	0.52
RP11-573D15.9	ENSG00000263826	M8	0.67	0.76	0.53	0.49	0.6	0.58	-	0.53	0.51	0.58	0.51
RP11-573N10.1	ENSG00000269189	M4	0.51	0.59	0.54	0.56	0.63	0.59	-	0.54	0.52	0.61	0.58
RP11-574O16.1	ENSG00000259855	M10	0.47	0.47	-	0.53	-	0.57	-	0.54	-	0.55	0.56
RP11-57H14.4	ENSG00000260917	M7	0.6	0.48	0.57	0.55	0.64	0.58	-	0.56	0.51	0.62	0.55
RP11-582J16.4	ENSG00000251034	M4	0.63	0.62	-	0.67	0.65	0.53	-	0.56	0.55	0.52	0.52
RP11-586D19.2	ENSG00000251408	M7	0.59	0.62	-	0.51	0.6	0.59	-	0.52	0.52	0.64	0.51
RP11-588K22.2	ENSG00000260244	M2	0.54	0.61	0.55	0.64	0.52	0.57	-	0.5	0.65	0.59	0.56
RP11-588P7.1	ENSG00000258419	M10	0.62	0.51	-	0.6	0.62	0.64	-	0.67	0.51	0.62	0.6
RP11-589B3.6	ENSG00000226676	M10	0.69	-	-	0.5	-	0.57	-	0.53	-	0.51	0.57
RP11-589M4.1	ENSG00000259049	M4	0.55	0.72	-	0.6	-	0.54	-	0.6	-	0.59	0.53
RP11-589N15.2	ENSG00000269899	M3	0.53	0.62	-	0.62	-	0.54	-	0.58	-	0.47	0.52
RP11-589P10.5	ENSG00000262089	M4	0.53	0.61	0.53	0.63	-	0.64	-	0.7	-	0.6	0.51
RP11-597D13.9	ENSG00000248429	M4	0.6	0.45	-	0.75	0.57	0.51	-	0.64	0.56	0.46	0.56
RP11-5C23.1	ENSG00000272760	M1	0.64	-	0.56	0.48	-	0.6	-	0.48	-	0.57	0.55
RP11-5N11.2	ENSG00000248624	M10	0.51	0.61	0.57	0.64	-	0.61	-	0.52	-	0.59	0.6
RP11-5N11.3	ENSG00000249114	M10	0.59	0.46	-	0.63	-	0.6	-	0.57	-	0.55	0.53
RP11-5N11.7	ENSG00000249688	M10	0.44	0.51	-	0.57	-	0.52	-	0.6	-	0.59	0.56
RP11-611L7.1	ENSG00000260054	M4	0.53	0.58	0.57	0.6	0.52	0.53	-	0.54	0.52	0.57	0.56
RP11-611O2.1	ENSG00000256325	M4	0.55	0.64	-	0.69	-	0.58	-	0.55	-	0.54	0.49
RP11-612B6.2	ENSG00000256185	M1	0.58	0.79	0.63	0.54	-	0.57	-	0.58	-	0.63	0.58
RP11-614O9.1	ENSG00000259037	M10	0.58	0.45	-	0.66	-	0.53	-	0.54	-	0.57	0.59
RP11-61A14.2	ENSG00000261705	M7	0.58	0.61	-	0.68	0.59	0.57	-	0.63	0.55	0.51	0.52
RP11-61A14.3	ENSG00000261088	M7	0.56	0.57	0.54	0.63	0.63	0.65	-	0.51	0.53	0.63	0.53
RP11-61L19.1	ENSG00000266805	M4	0.53	0.63	-	0.6	0.65	0.58	-	0.49	0.52	0.57	0.52
RP1-161P9.5	ENSG00000266911	M10	0.5	-	-	0.46	-	0.52	-	0.6	-	0.53	0.5
RP11-627G23.1	ENSG00000255545	M2	0.68	0.57	0.61	0.5	0.58	0.62	-	0.5	0.58	0.6	0.52
RP11-629G13.1	ENSG00000247416	M5	0.54	-	0.51	0.5	0.51	0.6	-	0.57	0.67	0.57	0.55
RP11-637O19.2	ENSG00000235051	M10	0.56	0.51	-	0.55	-	0.45	-	0.57	-	0.6	0.59
RP11-642D21.1	ENSG00000254141	M10	0.51	0.57	0.56	0.58	-	0.62	-	0.53	-	0.63	0.6
RP11-644F5.11	ENSG00000258056	M8	0.78	0.75	0.65	0.52	0.54	0.49	-	0.56	0.62	0.53	0.52
RP11-645C24.5	ENSG00000260306	M10	0.53	0.56	0.64	0.66	-	0.56	-	0.66	-	0.5	0.53
RP11-646I6.5	ENSG00000269921	M4	0.58	0.62	-	0.52	-	0.5	-	0.53	-	0.57	0.51
RP11-646I6.6	ENSG00000270147	M10	0.54	0.46	0.66	0.59	-	0.56	-	0.61	-	0.57	0.52
RP11-649A18.4	ENSG00000263786	M4	0.5	0.62	-	0.55	-	0.54	-	0.5	-	0.51	0.54
RP11-64C12.6	ENSG00000267247	M2	0.7	-	-	0.52	-	0.61	-	0.61	-	0.62	0.6
RP11-658F2.8	ENSG00000258297	M10	0.65	0.56	0.51	0.62	0.59	0.59	-	0.7	0.51	0.64	0.54
RP11-65J21.3	ENSG00000262454	M6	0.59	0.65	-	0.63	-	0.56	-	0.55	-	0.62	0.6
RP11-65J3.1	ENSG00000233901	M3	0.67	0.55	0.54	0.51	0.55	0.58	-	0.58	0.62	0.57	0.59
RP11-65L3.4	ENSG00000270956	M8	0.6	0.72	-	0.61	-	0.56	-	0.55	-	0.55	0.5
RP11-661A12.14	ENSG00000271912	M4	0.54	0.54	-	0.56	-	0.6	-	0.6	-	0.53	0.53
RP11-666A20.4	ENSG00000248787	M10	0.58	0.62	-	0.71	-	0.62	-	0.69	-	0.59	0.52
RP11-66D17.5	ENSG00000223356	M10	0.58	0.51	-	0.52	-	0.56	-	0.55	-	0.65	0.51
RP11-670E13.2	ENSG00000262951	M2	0.69	0.62	-	0.61	0.53	0.55	-	0.65	0.55	0.51	0.53
RP11-672L10.2	ENSG00000265179	M2	0.58	0.48	-	0.59	0.52	0.58	-	0.6	0.69	0.52	0.61
RP11-673E1.1	ENSG00000251600	M2	0.63	0.46	0.59	0.57	-	0.65	-	0.57	-	0.61	0.54
RP11-674N23.4	ENSG00000272788	M10	0.59	-	-	0.53	-	0.58	-	0.51	-	0.58	0.56
RP11-675F6.3	ENSG00000253361	M10	0.49	0.59	-	0.49	-	0.56	-	0.49	-	0.63	0.6
RP11-675F6.4	ENSG00000254100	M10	0.48	0.52	-	0.56	-	0.5	-	0.62	-	0.55	0.61
RP11-677M14.7	ENSG00000245498	M5	0.62	0.58	0.48	0.51	0.61	0.59	-	0.56	0.53	0.57	0.5
RP11-680C21.1	ENSG00000264727	M10	0.51	0.78	0.55	0.51	-	0.57	-	0.54	-	0.64	0.57
RP11-680F20.10	ENSG00000260209	M10	0.46	0.68	0.55	0.71	0.62	0.56	-	0.69	0.51	0.59	0.55
RP11-680F8.1	ENSG00000256802	M2	0.55	0.65	0.53	0.52	0.57	0.52	-	0.43	0.6	0.55	0.56
RP11-680F8.4	ENSG00000259644	M4	0.53	0.4	0.51	0.6	0.63	0.64	-	0.59	0.52	0.6	0.59
RP11-680G24.5	ENSG00000260872	M4	0.58	0.74	0.51	0.57	0.63	0.7	-	0.55	0.52	0.65	0.51
RP11-687F6.1	ENSG00000267167	M10	0.57	0.68	0.56	0.58	0.63	0.63	-	0.63	0.57	0.6	0.51
RP11-687M24.7	ENSG00000259290	M10	0.56	0.46	-	0.6	-	0.57	-	0.53	-	0.64	0.6
RP11-688I9.4	ENSG00000254938	M10	0.51	0.46	-	0.5	-	0.61	-	0.55	-	0.59	0.61
RP11-689P11.2	ENSG00000205959	M10	0.62	0.53	-	0.58	0.51	0.55	-	0.57	0.55	0.62	0.5
RP11-68I3.10	ENSG00000264007	M7	0.65	0.67	-	0.55	-	0.55	-	0.59	-	0.56	0.52
RP11-68I3.11	ENSG00000265625	M4	0.55	0.76	0.5	0.68	-	0.62	-	0.71	-	0.59	0.49
RP1-168L15.5	ENSG00000261420	M10	0.52	0.55	-	0.73	0.58	0.52	-	0.64	0.57	0.5	0.53
RP11-68L18.1	ENSG00000246792	M4	0.51	-	0.58	0.57	-	0.55	-	0.68	-	0.48	0.51
RP1-168P16.1	ENSG00000261692	M4	0.55	0.72	-	0.5	-	0.56	-	0.54	-	0.57	0.51
RP11-690G19.3	ENSG00000266753	M7	0.69	0.59	0.49	0.61	0.6	0.6	-	0.59	0.5	0.63	0.54
RP11-690I21.2	ENSG00000261096	M7	0.55	0.61	0.52	0.63	0.64	0.52	-	0.59	0.52	0.58	0.53
RP11-697E2.4	ENSG00000259894	M10	0.58	0.72	0.52	0.56	-	0.61	-	0.55	-	0.59	0.51
RP11-697N18.4	ENSG00000269924	M4	0.5	0.56	-	0.65	-	0.73	-	0.56	-	0.61	0.5
RP11-698N11.4	ENSG00000261355	M10	0.75	0.71	0.55	0.68	0.62	0.61	-	0.68	0.5	0.64	0.49
RP11-69E11.4	ENSG00000182109	M10	0.55	0.62	0.55	0.58	0.57	0.6	-	0.47	0.48	0.62	0.54
RP11-6J24.6	ENSG00000273061	M5	0.57	-	-	0.59	-	0.53	-	0.69	-	0.51	0.51
RP11-6N17.4	ENSG00000264920	M9	0.59	0.55	0.57	0.56	0.6	0.52	-	0.61	0.53	0.5	0.53
RP11-6O2.3	ENSG00000261616	M10	0.54	-	0.6	0.57	0.61	0.56	-	0.47	0.54	0.51	0.51
RP11-700J17.1	ENSG00000273369	M10	0.56	-	-	0.55	-	0.52	-	0.61	-	0.55	0.52
RP11-702L15.4	ENSG00000259682	M4	0.56	0.45	-	0.64	-	0.59	-	0.55	-	0.59	0.5
RP11-705C15.3	ENSG00000257027	M1	0.6	0.69	0.56	0.57	0.62	0.49	-	0.54	0.6	0.53	0.54
RP11-705O1.8	ENSG00000263884	M1	0.56	0.82	-	0.56	0.5	0.49	-	0.61	0.61	0.54	0.52
RP11-707A18.1	ENSG00000250125	M2	0.54	0.72	0.53	0.43	0.59	0.54	-	0.6	0.49	0.58	0.59
RP11-70J12.1	ENSG00000230001	M4	0.66	0.72	-	0.67	-	0.52	-	0.6	-	0.55	0.54
RP11-70O5.2	ENSG00000265113	M10	0.51	0.53	-	0.52	-	0.61	-	0.6	-	0.62	0.56
RP11-711K1.7	ENSG00000255790	M10	0.49	0.46	-	0.58	-	0.59	-	0.54	-	0.7	0.59
RP11-712P20.2	ENSG00000266965	M4	0.53	0.78	-	0.63	0.63	0.56	-	0.5	0.52	0.49	0.48
RP11-715F3.2	ENSG00000266783	M4	0.57	0.58	-	0.5	-	0.49	-	0.51	-	0.53	0.55
RP11-715J22.2	ENSG00000259895	M4	0.53	0.56	0.57	0.64	0.54	0.51	-	0.57	0.53	0.54	0.52
RP11-717D12.1	ENSG00000214773	M4	0.56	0.72	-	0.55	-	0.56	-	0.49	-	0.58	0.48
RP11-71E19.1	ENSG00000250934	M2	0.57	-	-	0.58	-	0.58	-	0.62	-	0.55	0.62
RP11-71H17.9	ENSG00000272947	M10	0.53	-	0.57	0.69	-	0.56	-	0.59	-	0.6	0.51
RP11-720N19.2	ENSG00000265801	M4	0.56	0.7	-	0.54	-	0.55	-	0.45	-	0.55	0.54
RP11-722E23.2	ENSG00000272338	M1	0.47	0.56	0.61	0.53	-	0.59	-	0.58	-	0.6	0.54
RP11-723D22.2	ENSG00000253586	M4	0.51	0.62	-	0.57	-	0.57	-	0.67	-	0.53	0.54
RP11-727A23.11	ENSG00000269939	M4	0.57	0.72	0.61	0.64	-	0.55	-	0.64	-	0.57	0.51
RP11-727A23.5	ENSG00000247137	M4	0.57	0.72	0.6	0.62	0.61	0.69	-	0.49	0.49	0.63	0.5
RP11-727F15.11	ENSG00000267811	M2	0.57	0.61	0.55	0.54	0.58	0.48	-	0.45	0.52	0.47	0.51
RP11-728E14.3	ENSG00000265043	M7	0.46	-	-	0.56	0.63	0.62	-	0.57	0.55	0.59	0.57
RP11-728G15.1	ENSG00000256008	M2	0.73	0.74	-	0.62	0.59	0.64	-	0.57	0.53	0.65	0.6
RP11-731C17.2	ENSG00000273486	M5	0.54	-	-	0.65	-	0.62	-	0.66	-	0.63	0.51
RP11-731J8.2	ENSG00000260918	M10	0.54	0.47	0.61	0.73	0.65	0.53	-	0.6	0.47	0.55	0.58
RP11-736K20.5	ENSG00000255471	M7	0.68	0.59	0.57	0.68	0.61	0.51	-	0.71	0.56	0.58	0.59
RP11-737F9.2	ENSG00000253259	M10	0.58	0.58	-	0.62	-	0.51	-	0.53	-	0.5	0.57
RP11-739P1.2	ENSG00000248206	M4	0.62	0.56	-	0.54	-	0.54	-	0.5	-	0.54	0.59
RP11-73E17.2	ENSG00000258738	M5	0.65	0.61	-	0.57	0.56	0.51	-	0.54	0.68	0.62	0.6
RP11-73M18.6	ENSG00000270108	M4	0.59	0.76	0.54	0.56	-	0.53	-	0.52	-	0.56	0.51
RP11-73M18.7	ENSG00000269940	M5	0.68	0.7	0.53	0.59	-	0.57	-	0.5	-	0.6	0.51
RP11-73M18.8	ENSG00000269958	M5	0.67	0.72	0.53	0.53	-	0.6	-	0.55	-	0.59	0.51
RP11-742D12.2	ENSG00000270112	M2	0.68	0.72	-	0.57	-	0.62	-	0.57	-	0.63	0.6
RP11-74E22.6	ENSG00000272911	M4	0.57	-	-	0.62	-	0.51	-	0.61	-	0.56	0.55
RP11-750H9.7	ENSG00000270072	M10	0.6	0.69	0.61	0.48	-	0.55	-	0.55	-	0.57	0.51
RP11-752D24.2	ENSG00000248115	M2	0.67	0.6	0.49	0.6	0.53	0.61	-	0.53	0.48	0.66	0.57
RP11-755B10.4	ENSG00000272146	M5	0.62	0.46	-	0.54	-	0.61	-	0.56	-	0.62	0.55
RP11-759A9.1	ENSG00000253849	M10	0.54	0.66	-	0.56	-	0.59	-	0.6	-	0.56	0.6
RP11-761E20.1	ENSG00000235244	M10	0.56	-	0.5	0.62	0.65	0.64	-	0.56	0.53	0.62	0.54
RP11-762H8.4	ENSG00000272418	M10	0.55	0.7	-	0.66	-	0.54	-	0.7	-	0.56	0.49
RP11-762I7.4	ENSG00000257509	M4	0.52	0.53	-	0.52	-	0.61	-	0.56	-	0.62	0.51
RP11-768G7.2	ENSG00000241213	M10	0.57	0.68	-	0.52	-	0.64	-	0.54	-	0.63	0.61
RP11-769N19.2	ENSG00000257880	M10	0.57	0.59	-	0.53	-	0.56	-	0.5	-	0.6	0.48
RP11-770J1.7	ENSG00000269944	M10	0.61	-	-	0.6	-	0.64	-	0.56	-	0.63	0.53
RP11-774O3.3	ENSG00000251615	M10	0.59	0.63	0.53	0.72	0.62	0.53	-	0.64	0.54	0.54	0.51
RP11-77K12.3	ENSG00000261476	M4	0.55	0.53	-	0.59	-	0.58	-	0.59	-	0.48	0.49
RP11-77P6.2	ENSG00000227896	M4	0.55	0.45	-	0.66	-	0.65	-	0.64	-	0.6	0.52
RP11-781A6.1	ENSG00000258066	M10	0.56	0.58	0.58	0.53	-	0.62	-	0.52	-	0.67	0.6
RP11-782C8.3	ENSG00000232336	M4	0.59	0.62	-	0.53	-	0.51	-	0.49	-	0.51	0.54
RP11-787I22.3	ENSG00000271730	M10	0.55	0.59	-	0.56	-	0.51	-	0.59	-	0.58	0.57
RP11-789C17.1	ENSG00000265413	M7	0.54	0.68	-	0.57	-	0.69	-	0.49	-	0.63	0.53
RP11-792A8.4	ENSG00000272831	M5	0.56	-	0.62	0.53	-	0.48	-	0.54	-	0.59	0.51
RP11-797A18.4	ENSG00000260787	M4	0.58	0.67	0.52	0.58	0.61	0.51	-	0.56	0.54	0.5	0.52
RP11-797A18.6	ENSG00000269951	M10	0.51	0.62	-	0.72	-	0.52	-	0.6	-	0.55	0.5
RP11-797D24.3	ENSG00000273454	M10	0.53	-	-	0.73	-	0.56	-	0.59	-	0.58	0.53
RP11-797D24.4	ENSG00000272678	M4	0.63	-	-	0.56	-	0.5	-	0.43	-	0.49	0.51
RP11-798M19.3	ENSG00000248774	M10	0.61	-	-	0.54	-	0.62	-	0.55	-	0.56	0.5
RP11-799B12.4	ENSG00000265750	M4	0.56	0.65	-	0.53	-	0.51	-	0.5	-	0.54	0.47
RP11-799M12.2	ENSG00000273133	M4	0.44	-	-	0.66	-	0.58	-	0.6	-	0.63	0.53
RP1-179N16.6	ENSG00000246982	M4	0.51	0.66	0.56	0.51	0.59	0.58	-	0.57	0.56	0.46	0.53
RP11-7O11.3	ENSG00000237950	M4	0.49	0.64	0.53	0.53	-	0.62	-	0.47	-	0.59	0.52
RP11-803B1.8	ENSG00000272690	M4	0.54	-	-	0.52	-	0.46	-	0.51	-	0.61	0.54
RP11-806L2.2	ENSG00000266456	M6	0.68	0.51	0.61	0.5	0.53	0.52	-	0.59	0.52	0.57	0.58
RP11-806O11.1	ENSG00000253671	M1	0.44	0.64	-	0.58	-	0.65	-	0.62	-	0.55	0.61
RP11-807H7.1	ENSG00000250846	M2	0.66	0.5	0.6	0.54	-	0.5	-	0.53	-	0.52	0.6
RP11-80H5.7	ENSG00000240996	M4	0.58	0.6	-	0.75	-	0.63	-	0.67	-	0.58	0.5
RP11-80H8.4	ENSG00000241679	M10	0.56	0.72	0.56	0.58	-	0.48	-	0.55	-	0.48	0.5
RP11-80I15.4	ENSG00000229065	M10	0.73	0.6	-	0.55	-	0.47	-	0.53	-	0.49	0.54
RP11-810M2.2	ENSG00000263165	M4	0.52	0.65	-	0.63	-	0.52	-	0.68	-	0.53	0.55
RP11-811P12.3	ENSG00000270581	M6	0.72	0.72	-	0.58	-	0.59	-	0.53	-	0.63	0.57
RP11-814P5.1	ENSG00000250007	M2	0.7	0.51	-	0.51	-	0.62	-	0.6	-	0.57	0.58
RP11-817O13.6	ENSG00000260591	M4	0.49	0.69	-	0.54	-	0.56	-	0.53	-	0.5	0.54
RP11-817O13.8	ENSG00000260274	M5	0.54	0.57	0.54	0.48	0.54	0.58	-	0.44	0.63	0.57	0.53
RP11-819C21.1	ENSG00000261098	M10	0.57	0.59	0.5	0.64	0.64	0.61	-	0.58	0.51	0.57	0.52
RP11-81N13.1	ENSG00000241316	M8	0.42	0.86	0.6	0.57	0.54	0.72	-	0.6	0.55	0.66	0.57
RP11-83A24.2	ENSG00000273247	M4	0.62	-	0.51	0.65	-	0.62	-	0.62	-	0.67	0.62
RP11-845C23.2	ENSG00000267504	M10	0.54	0.55	-	0.6	0.61	0.56	-	0.54	0.51	0.48	0.56
RP11-848P1.2	ENSG00000264456	M8	0.62	0.77	-	0.52	-	0.48	-	0.49	-	0.48	0.53
RP11-849F2.8	ENSG00000269928	M10	0.55	0.55	-	0.64	-	0.62	-	0.49	-	0.64	0.5
RP11-849F2.9	ENSG00000269947	M10	0.55	0.49	-	0.62	-	0.63	-	0.61	-	0.6	0.49
RP11-85F14.5	ENSG00000239213	M5	0.57	-	0.62	0.54	-	0.55	-	0.63	-	0.57	0.54
RP11-85O21.2	ENSG00000236668	M6	0.73	0.6	-	0.64	0.61	0.56	-	0.6	0.54	0.58	0.59
RP11-863P13.5	ENSG00000261193	M7	0.61	-	-	0.58	0.52	0.61	-	0.5	0.64	0.55	0.58
RP11-863P13.6	ENSG00000260166	M2	0.64	0.53	-	0.52	-	0.52	-	0.47	-	0.56	0.51
RP11-86H7.7	ENSG00000235565	M8	0.67	0.76	0.51	0.63	0.66	0.59	-	0.57	0.52	0.53	0.58
RP11-874J12.3	ENSG00000266513	M10	0.58	0.53	-	0.51	-	0.65	-	0.49	-	0.67	0.58
RP11-87E22.2	ENSG00000248738	M2	0.58	0.51	-	0.58	0.53	0.62	-	0.51	0.59	0.51	0.58
RP11-87N24.2	ENSG00000226717	M2	0.69	0.65	-	0.58	-	0.6	-	0.6	-	0.6	0.59
RP11-881M11.4	ENSG00000256196	M2	0.46	0.59	-	0.61	-	0.57	-	0.47	-	0.57	0.61
RP11-885B4.2	ENSG00000255669	M4	0.54	0.64	-	0.57	-	0.46	-	0.65	-	0.48	0.54
RP11-888D10.4	ENSG00000273284	M4	0.61	-	-	0.73	-	0.52	-	0.64	-	0.56	0.59
RP11-88H12.2	ENSG00000270059	M6	0.7	0.54	0.48	0.66	-	0.59	-	0.58	-	0.61	0.56
RP11-88H9.2	ENSG00000231437	M2	0.56	0.62	0.58	0.53	0.55	0.52	-	0.53	0.59	0.55	0.54
RP11-88L24.4	ENSG00000266413	M10	0.56	0.54	-	0.67	0.65	0.66	-	0.63	0.5	0.67	0.55
RP11-890B15.3	ENSG00000255455	M10	0.59	0.57	0.6	0.78	0.63	0.52	-	0.73	0.45	0.52	0.52
RP11-909M7.3	ENSG00000271417	M2	0.65	0.57	-	0.58	-	0.57	-	0.53	-	0.49	0.58
RP11-90D4.3	ENSG00000256101	M10	0.46	0.66	-	0.68	-	0.63	-	0.6	-	0.58	0.55
RP11-91G21.1	ENSG00000268129	M6	0.63	0.62	0.53	0.53	-	0.51	-	0.58	-	0.53	0.53
RP1-191J18.66	ENSG00000272476	M6	0.52	-	-	0.66	-	0.6	-	0.64	-	0.57	0.49
RP11-91J19.4	ENSG00000272005	M10	0.6	0.68	0.5	0.61	-	0.67	-	0.63	-	0.59	0.51
RP11-92A5.2	ENSG00000250538	M2	0.57	0.64	-	0.68	0.55	0.57	-	0.69	0.49	0.59	0.6
RP11-933H2.4	ENSG00000250608	M10	0.5	0.64	0.48	0.76	-	0.69	-	0.68	-	0.62	0.55
RP11-94L15.2	ENSG00000264198	M10	0.54	0.51	0.53	0.48	0.61	0.52	-	0.58	0.56	0.55	0.56
RP11-958J22.1	ENSG00000254746	M10	0.58	0.53	-	0.66	0.55	0.56	-	0.64	0.52	0.52	0.61
RP11-95P2.1	ENSG00000262468	M4	0.55	0.76	0.65	0.58	-	0.73	-	0.56	-	0.71	0.55
RP11-966I7.1	ENSG00000257126	M6	0.59	0.67	-	0.6	-	0.63	-	0.56	-	0.58	0.61
RP11-968O1.5	ENSG00000256139	M5	0.58	0.62	-	0.48	-	0.5	-	0.52	-	0.51	0.53
RP11-96D1.10	ENSG00000263276	M4	0.55	0.69	-	0.64	-	0.62	-	0.66	-	0.63	0.55
RP11-96D1.9	ENSG00000262514	M4	0.46	0.6	-	0.57	-	0.65	-	0.53	-	0.6	0.54
RP11-977G19.5	ENSG00000258199	M6	0.63	0.58	-	0.72	-	0.54	-	0.62	-	0.53	0.53
RP1-197B17.3	ENSG00000257433	M5	0.55	-	0.57	0.59	-	0.63	-	0.56	-	0.6	0.58
RP11-97C16.1	ENSG00000271870	M6	0.46	0.65	0.63	0.6	-	0.5	-	0.44	-	0.51	0.57
RP11-981G7.1	ENSG00000261451	M10	0.56	0.6	-	0.58	0.64	0.6	-	0.55	0.51	0.56	0.55
RP11-981G7.2	ENSG00000253641	M10	0.55	0.46	-	0.65	0.64	0.62	-	0.62	0.48	0.65	0.56
RP11-981G7.6	ENSG00000272505	M10	0.58	0.49	0.61	0.56	-	0.59	-	0.56	-	0.65	0.56
RP11-982M15.2	ENSG00000258430	M10	0.6	0.49	-	0.56	-	0.53	-	0.53	-	0.57	0.51
RP11-98D18.16	ENSG00000268288	M10	0.66	0.57	-	0.54	-	0.47	-	0.51	-	0.63	0.54
RP11-98I9.4	ENSG00000228506	M5	0.62	0.62	0.56	0.59	0.57	0.71	-	0.69	0.49	0.65	0.51
RP11-99A1.2	ENSG00000267311	M10	0.52	-	-	0.55	-	0.49	-	0.61	-	0.5	0.51
RP11-9L18.3	ENSG00000230898	M10	0.65	-	-	0.51	-	0.56	-	0.56	-	0.59	0.57
RP1-20N2.6	ENSG00000229036	M4	0.54	0.69	-	0.65	0.62	0.62	-	0.63	0.55	0.7	0.51
RP1-212P9.2	ENSG00000226852	M2	0.73	0.6	0.54	0.68	0.53	0.55	-	0.52	0.66	0.6	0.58
RP1-224A6.9	ENSG00000271840	M10	0.55	0.57	-	0.52	-	0.55	-	0.52	-	0.52	0.57
RP1-232L24.3	ENSG00000231533	M2	0.67	-	0.47	0.54	0.61	0.64	-	0.55	0.56	0.66	0.57
RP1-239B22.5	ENSG00000260196	M2	0.77	0.64	0.52	0.63	0.56	0.53	-	0.62	0.53	0.49	0.53
RP1-240B8.3	ENSG00000250686	M6	0.65	0.62	0.53	0.55	0.52	0.61	-	0.57	0.6	0.65	0.57
RP1-249I4.2	ENSG00000232311	M10	0.58	-	-	0.57	-	0.55	-	0.51	-	0.55	0.54
RP1-251M9.2	ENSG00000231496	M10	0.56	0.58	-	0.56	-	0.59	-	0.5	-	0.64	0.61
RP1-253P7.1	ENSG00000264167	M10	0.47	0.5	-	0.6	-	0.53	-	0.6	-	0.56	0.48
RP1-257A7.4	ENSG00000215022	M5	0.52	0.6	0.55	0.54	-	0.68	-	0.61	-	0.64	0.49
RP1-257A7.5	ENSG00000272379	M10	0.49	0.55	-	0.55	-	0.52	-	0.54	-	0.55	0.53
RP1-265C24.8	ENSG00000261839	M4	0.55	0.53	0.57	0.6	0.65	0.55	-	0.58	0.56	0.57	0.53
RP1-269M15.3	ENSG00000233508	M2	0.67	0.53	-	0.66	0.65	0.59	-	0.73	0.53	0.59	0.61
RP1-283E3.8	ENSG00000268575	M2	0.63	0.71	-	0.48	0.58	0.59	-	0.5	0.52	0.63	0.55
RP1-288L1.5	ENSG00000234891	M10	0.52	-	-	0.61	-	0.53	-	0.59	-	0.59	0.58
RP1-293L6.1	ENSG00000234688	M6	0.62	-	-	0.59	-	0.54	-	0.52	-	0.58	0.6
RP13-131K19.7	ENSG00000273211	M10	0.66	-	-	0.5	-	0.5	-	0.46	-	0.53	0.51
RP13-20L14.1	ENSG00000260011	M10	0.52	0.45	0.53	0.66	-	0.67	-	0.63	-	0.63	0.53
RP13-270P17.3	ENSG00000272688	M8	0.67	-	0.61	0.53	-	0.52	-	0.54	-	0.53	0.51
RP13-36G14.4	ENSG00000270223	M10	0.67	0.74	-	0.6	-	0.69	-	0.63	-	0.72	0.55
RP13-401N8.1	ENSG00000226465	M10	0.59	0.59	-	0.63	-	0.5	-	0.57	-	0.5	0.53
RP13-455A7.1	ENSG00000230345	M10	0.63	0.46	-	0.49	-	0.51	-	0.5	-	0.55	0.59
RP13-46H24.1	ENSG00000254739	M4	0.57	0.62	-	0.59	-	0.53	-	0.65	-	0.52	0.54
RP13-487P22.1	ENSG00000261529	M4	0.58	0.55	0.64	0.64	0.63	0.66	-	0.57	0.56	0.65	0.5
RP1-34H18.1	ENSG00000231121	M2	0.62	0.63	-	0.56	0.5	0.59	-	0.51	0.62	0.49	0.59
RP13-578N3.3	ENSG00000246448	M6	0.53	0.53	-	0.64	-	0.59	-	0.67	-	0.66	0.51
RP13-582O9.5	ENSG00000253716	M5	0.56	0.55	0.51	0.61	0.57	0.57	-	0.59	0.58	0.58	0.52
RP13-635I23.3	ENSG00000240888	M5	0.65	0.69	-	0.52	-	0.46	-	0.55	-	0.49	0.51
RP13-638C3.2	ENSG00000262652	M4	0.5	0.65	0.56	0.65	-	0.52	-	0.54	-	0.5	0.51
RP13-753N3.1	ENSG00000263531	M4	0.54	0.71	-	0.58	-	0.65	-	0.53	-	0.6	0.5
RP13-941N14.1	ENSG00000256742	M4	0.56	-	-	0.45	-	0.56	-	0.62	-	0.57	0.52
RP13-977J11.2	ENSG00000256576	M2	0.58	0.64	0.46	0.56	0.58	0.56	-	0.55	0.51	0.47	0.5
RP1-39G22.7	ENSG00000259943	M6	0.67	0.6	0.6	0.56	0.65	0.61	-	0.67	0.58	0.49	0.52
RP1-63G5.5	ENSG00000243902	M2	0.63	0.58	0.57	0.48	-	0.6	-	0.52	-	0.56	0.55
RP1-63G5.7	ENSG00000237862	M10	0.61	0.53	0.67	0.6	-	0.59	-	0.44	-	0.62	0.59
RP1-77H15.1	ENSG00000266803	M10	0.58	-	-	0.47	-	0.62	-	0.44	-	0.58	0.52
RP1-79C4.4	ENSG00000271811	M8	0.68	0.87	-	0.54	-	0.68	-	0.58	-	0.65	0.59
RP1-86D1.2	ENSG00000228972	M4	0.53	0.65	-	0.69	0.63	0.68	-	0.6	0.59	0.67	0.56
RP1-86D1.3	ENSG00000182404	M4	0.56	0.62	0.62	0.57	0.64	0.56	-	0.53	0.58	0.62	0.47
RP1-90G24.11	ENSG00000273325	M10	0.51	-	-	0.56	-	0.58	-	0.55	-	0.56	0.56
RP1-90G24.6	ENSG00000224050	M10	0.41	0.65	-	0.55	-	0.56	-	0.54	-	0.56	0.59
RP1-90J20.11	ENSG00000261015	M10	0.48	0.56	0.6	0.67	0.62	0.66	-	0.72	0.57	0.58	0.59
RP1-90J20.12	ENSG00000270346	M10	0.59	0.52	-	0.57	-	0.67	-	0.65	-	0.55	0.6
RP1-97G4.1	ENSG00000257835	M10	0.53	0.5	-	0.45	-	0.49	-	0.58	-	0.62	0.6
RP3-323P24.3	ENSG00000226310	M4	0.57	-	-	0.69	-	0.59	-	0.59	-	0.59	0.54
RP3-326L13.3	ENSG00000272294	M1	0.57	0.44	-	0.58	-	0.54	-	0.52	-	0.52	0.58
RP3-329A5.8	ENSG00000272374	M4	0.52	0.73	0.57	0.61	-	0.7	-	0.58	-	0.65	0.53
RP3-355L5.5	ENSG00000272102	M2	0.78	0.52	-	0.63	-	0.61	-	0.57	-	0.6	0.52
RP3-368A4.5	ENSG00000271430	M10	0.55	0.63	-	0.54	-	0.58	-	0.56	-	0.48	0.53
RP3-368A4.6	ENSG00000271533	M4	0.53	0.56	0.64	0.49	-	0.66	-	0.48	-	0.61	0.54
RP3-377H17.2	ENSG00000255608	M10	0.56	0.67	-	0.53	-	0.62	-	0.55	-	0.53	0.54
RP3-395M20.12	ENSG00000272449	M6	0.53	0.65	-	0.67	-	0.5	-	0.46	-	0.55	0.51
RP3-395P12.2	ENSG00000226375	M10	0.48	0.44	-	0.63	-	0.46	-	0.57	-	0.53	0.53
RP3-402G11.25	ENSG00000273188	M7	0.51	-	-	0.59	-	0.62	-	0.58	-	0.51	0.56
RP3-405J10.3	ENSG00000257298	M4	0.63	0.67	-	0.69	0.66	0.6	-	0.64	0.52	0.59	0.51
RP3-412A9.16	ENSG00000273387	M5	0.54	-	0.54	0.58	-	0.51	-	0.69	-	0.52	0.54
RP3-414A15.10	ENSG00000258603	M10	0.56	0.54	-	0.47	-	0.57	-	0.51	-	0.55	0.56
RP3-462C17.1	ENSG00000226454	M10	0.52	0.6	0.6	0.56	-	0.6	-	0.5	-	0.69	0.57
RP3-466P17.1	ENSG00000270638	M1	0.52	0.72	-	0.65	-	0.62	-	0.61	-	0.61	0.52
RP3-467L1.6	ENSG00000269925	M10	0.56	0.69	-	0.65	-	0.55	-	0.61	-	0.5	0.55
RP3-467N11.1	ENSG00000260000	M6	0.64	0.54	-	0.62	0.57	0.65	-	0.76	0.59	0.62	0.49
RP3-475N16.1	ENSG00000231113	M10	0.55	0.6	-	0.6	-	0.52	-	0.5	-	0.54	0.52
RP3-522D1.1	ENSG00000224167	M10	0.56	-	0.61	0.51	-	0.61	-	0.68	-	0.63	0.62
RP3-525N10.2	ENSG00000230910	M4	0.54	0.61	0.5	0.66	0.57	0.59	-	0.64	0.48	0.63	0.55
RP4-535B20.4	ENSG00000272506	M10	0.65	0.53	-	0.5	-	0.57	-	0.56	-	0.6	0.53
RP4-545K15.5	ENSG00000261101	M2	0.84	-	0.57	0.52	0.54	0.65	-	0.51	0.56	0.71	0.57
RP4-548D19.3	ENSG00000272661	M6	0.76	-	-	0.5	-	0.51	-	0.64	-	0.54	0.52
RP4-555D20.2	ENSG00000261786	M10	0.59	0.62	0.65	0.58	0.63	0.67	-	0.56	0.52	0.64	0.57
RP4-555D20.4	ENSG00000272121	M6	0.69	0.56	-	0.63	-	0.61	-	0.57	-	0.66	0.57
RP4-561L24.3	ENSG00000260464	M2	0.7	0.63	0.62	0.61	0.53	0.64	-	0.63	0.53	0.67	0.48
RP4-564M11.2	ENSG00000230498	M10	0.6	0.44	-	0.56	-	0.58	-	0.54	-	0.5	0.61
RP4-569M23.4	ENSG00000273451	M4	0.49	-	0.55	0.63	-	0.5	-	0.64	-	0.62	0.52
RP4-575N6.4	ENSG00000225938	M8	0.79	0.45	0.5	0.51	-	0.67	-	0.62	-	0.52	0.54
RP4-635E18.8	ENSG00000271895	M10	0.68	0.46	0.62	0.57	-	0.44	-	0.48	-	0.61	0.55
RP4-639F20.1	ENSG00000235501	M3	0.44	0.62	0.67	0.6	0.5	0.54	-	0.6	0.6	0.53	0.58
RP4-650F12.2	ENSG00000233894	M4	0.53	-	-	0.63	-	0.56	-	0.61	-	0.49	0.59
RP4-665J23.1	ENSG00000233593	M6	0.67	0.71	0.51	0.51	0.54	0.52	-	0.55	0.49	0.52	0.56
RP4-704D21.2	ENSG00000234225	M10	0.53	-	-	0.67	-	0.51	-	0.65	-	0.49	0.53
RP4-714D9.5	ENSG00000261254	M10	0.58	0.62	0.48	0.59	0.6	0.55	-	0.51	0.51	0.48	0.48
RP4-738P15.1	ENSG00000230725	M2	0.57	0.53	0.67	0.58	-	0.49	-	0.53	-	0.53	0.51
RP4-753M9.1	ENSG00000230922	M8	0.67	0.91	-	0.53	-	0.61	-	0.48	-	0.64	0.58
RP4-758J18.13	ENSG00000272455	M1	0.59	0.58	-	0.6	-	0.63	-	0.71	-	0.69	0.52
RP4-758J24.5	ENSG00000272091	M2	0.74	0.66	0.6	0.55	-	0.61	-	0.49	-	0.61	0.56
RP4-782G3.1	ENSG00000237096	M2	0.5	0.6	-	0.48	-	0.5	-	0.55	-	0.58	0.59
RP4-784A16.5	ENSG00000225675	M10	0.62	0.49	-	0.48	-	0.56	-	0.5	-	0.49	0.54
RP4-791M13.3	ENSG00000254539	M4	0.53	-	0.53	0.71	0.62	0.53	-	0.68	0.55	0.5	0.53
RP4-798A10.2	ENSG00000226029	M1	0.67	0.63	-	0.51	0.63	0.65	-	0.51	0.53	0.67	0.55
RP4-799P18.4	ENSG00000231272	M10	0.53	0.61	-	0.51	-	0.58	-	0.55	-	0.6	0.52
RP5-1021I20.6	ENSG00000270140	M10	0.49	0.62	-	0.61	-	0.56	-	0.6	-	0.52	0.49
RP5-1024G6.8	ENSG00000270172	M6	0.76	0.71	0.5	0.64	-	0.68	-	0.5	-	0.63	0.56
RP5-1042I8.7	ENSG00000261662	M1	0.57	0.6	-	0.57	0.55	0.51	-	0.59	0.52	0.51	0.53
RP5-1043L13.1	ENSG00000228340	M10	0.58	0.72	0.68	0.6	-	0.56	-	0.56	-	0.56	0.52
RP5-1057J7.6	ENSG00000261326	M4	0.52	0.42	0.53	0.6	0.64	0.65	-	0.62	0.52	0.64	0.51
RP5-1065J22.8	ENSG00000273382	M8	0.62	-	0.64	0.57	-	0.64	-	0.64	-	0.56	0.5
RP5-1074L1.4	ENSG00000273373	M10	0.49	-	0.56	0.56	-	0.66	-	0.62	-	0.62	0.5
RP5-1085F17.3	ENSG00000260257	M10	0.73	0.49	0.51	0.63	0.57	0.47	-	0.58	0.56	0.56	0.54
RP5-1107A17.4	ENSG00000263120	M10	0.56	0.42	-	0.58	-	0.55	-	0.5	-	0.5	0.49
RP5-1112D6.4	ENSG00000230177	M7	0.52	0.65	-	0.59	-	0.54	-	0.58	-	0.58	0.5
RP5-1112D6.7	ENSG00000271789	M4	0.5	0.66	-	0.57	-	0.56	-	0.43	-	0.58	0.53
RP5-1112D6.8	ENSG00000272356	M10	0.48	0.78	-	0.54	-	0.59	-	0.55	-	0.63	0.51
RP5-1126H10.2	ENSG00000272084	M10	0.51	0.49	0.63	0.51	-	0.6	-	0.55	-	0.58	0.49
RP5-1158E12.3	ENSG00000231566	M10	0.53	0.59	0.62	0.55	0.62	0.55	-	0.49	0.51	0.62	0.56
RP5-1160K1.3	ENSG00000225113	M7	0.54	0.69	-	0.53	-	0.53	-	0.58	-	0.56	0.5
RP5-1180C10.2	ENSG00000230124	M4	0.61	0.65	0.56	0.52	0.61	0.58	-	0.53	0.55	0.59	0.51
RP5-821D11.7	ENSG00000184068	M8	0.56	0.62	-	0.64	0.62	0.49	-	0.56	0.59	0.57	0.53
RP5-827C21.2	ENSG00000236358	M10	0.71	0.62	-	0.53	-	0.54	-	0.58	-	0.57	0.52
RP5-837I24.6	ENSG00000227960	M10	0.53	0.51	-	0.54	-	0.56	-	0.54	-	0.62	0.58
RP5-837J1.2	ENSG00000224113	M7	0.53	0.62	0.59	0.75	0.65	0.54	-	0.68	0.57	0.59	0.54
RP5-850O15.4	ENSG00000271782	M2	0.72	0.78	-	0.53	-	0.6	-	0.52	-	0.56	0.49
RP5-855D21.3	ENSG00000272812	M10	0.5	-	0.6	0.61	-	0.61	-	0.6	-	0.55	0.51
RP5-860P4.2	ENSG00000231015	M7	0.62	-	-	0.5	-	0.59	-	0.52	-	0.6	0.58
RP5-867C24.4	ENSG00000262265	M4	0.56	0.47	-	0.6	-	0.54	-	0.59	-	0.61	0.48
RP5-884G6.2	ENSG00000228084	M6	0.81	0.7	-	0.6	0.54	0.47	-	0.59	0.5	0.57	0.51
RP5-890E16.2	ENSG00000263412	M4	0.6	0.76	0.57	0.65	0.59	0.69	-	0.59	0.61	0.67	0.52
RP5-890O3.9	ENSG00000240731	M4	0.47	0.78	-	0.64	0.62	0.51	-	0.6	0.52	0.5	0.52
RP5-902P8.10	ENSG00000230415	M10	0.72	0.61	-	0.62	-	0.6	-	0.57	-	0.62	0.53
RP5-921G16.1	ENSG00000242593	M10	0.6	-	-	0.58	-	0.64	-	0.57	-	0.69	0.59
RP5-940J5.3	ENSG00000255966	M1	0.75	0.77	-	0.47	-	0.49	-	0.54	-	0.49	0.5
RP5-944M2.3	ENSG00000214043	M10	0.58	0.56	0.55	0.58	0.6	0.57	-	0.5	0.51	0.63	0.56
RP5-951N9.2	ENSG00000267285	M4	0.52	0.57	-	0.59	-	0.59	-	0.6	-	0.63	0.52
RP6-109B7.3	ENSG00000241990	M4	0.54	0.64	0.51	0.63	0.49	0.58	-	0.5	0.59	0.54	0.63
RP6-109B7.4	ENSG00000235159	M1	0.58	0.65	-	0.59	-	0.66	-	0.67	-	0.51	0.57
RP6-109B7.5	ENSG00000273289	M4	0.54	-	-	0.51	-	0.52	-	0.55	-	0.61	0.57
RP6-191P20.4	ENSG00000236064	M2	0.66	-	0.57	0.54	-	0.59	-	0.55	-	0.55	0.59
RP6-201G10.2	ENSG00000260118	M10	0.51	0.49	0.52	0.72	0.6	0.61	-	0.74	0.51	0.74	0.59
RP6-42F4.1	ENSG00000273131	M10	0.62	-	0.51	0.7	-	0.71	-	0.73	-	0.66	0.52
RP6-65G23.3	ENSG00000259153	M2	0.75	0.71	-	0.66	0.58	0.59	-	0.56	0.56	0.44	0.5
RP6-74O6.6	ENSG00000272824	M6	0.58	-	-	0.52	-	0.57	-	0.61	-	0.51	0.5
RP6-91H8.1	ENSG00000258517	M10	0.57	0.62	0.54	0.56	-	0.55	-	0.59	-	0.58	0.59
RP6-99M1.3	ENSG00000269902	M10	0.64	-	-	0.54	-	0.48	-	0.56	-	0.47	0.52
RPL34-AS1	ENSG00000234492	M4	0.51	-	0.54	0.53	-	0.62	0.54	0.67	-	0.56	0.52
RPPH1	ENSG00000259001	M6	0.54	0.79	0.61	0.58	0.55	0.51	0.4	0.59	0.58	0.57	0.59
RPS6KA2-IT1	ENSG00000232082	M4	0.51	0.46	-	0.63	-	0.58	0.57	0.61	-	0.52	0.53
RSF1-IT1	ENSG00000255409	M4	0.57	0.47	-	0.45	-	0.47	-	0.57	-	0.56	0.54
RSF1-IT2	ENSG00000254985	M4	0.54	0.44	-	0.58	-	0.56	-	0.53	-	0.49	0.52
RUSC1-AS1	ENSG00000225855	M1	0.72	0.67	0.51	0.49	0.65	0.63	0.66	0.5	0.57	0.57	0.56
SAPCD1-AS1	ENSG00000235663	M2	0.79	-	0.54	0.56	-	0.57	0.61	0.5	-	0.64	0.6
SATB2-AS1	ENSG00000225953	M2	0.69	0.74	0.54	0.57	0.57	0.57	0.49	0.5	0.58	0.58	0.58
SBF2-AS1	ENSG00000246273	M2	0.64	0.56	0.54	0.67	0.61	0.47	0.84	0.47	0.58	0.54	0.56
SDCBP2-AS1	ENSG00000234684	M1	0.65	0.51	0.62	0.53	0.58	0.7	0.45	0.54	0.51	0.65	0.52
SEC22B	ENSG00000223380	M3	0.66	-	0.63	0.55	0.56	0.58	0.54	0.58	0.56	0.63	0.56
SETD5-AS1	ENSG00000206573	M4	0.66	0.69	0.63	0.51	0.54	0.66	-	0.53	0.59	0.67	0.51
SH3BP5-AS1	ENSG00000224660	M4	0.54	0.65	0.55	0.62	0.65	0.6	0.58	0.57	0.54	0.59	0.51
SH3RF3-AS1	ENSG00000259863	M3	0.69	0.71	0.55	0.52	0.54	0.65	0.5	0.52	0.55	0.62	0.58
SLC16A1-AS1	ENSG00000226419	M4	0.49	0.79	0.55	0.54	0.62	0.64	0.47	0.68	0.58	0.62	0.55
SLC25A5-AS1	ENSG00000224281	M6	0.64	0.71	0.54	0.5	0.54	0.65	0.51	0.59	0.51	0.6	0.52
SLC2A1-AS1	ENSG00000227533	M10	0.55	0.61	0.68	0.55	0.58	0.62	0.51	0.49	0.61	0.7	0.59
SLC38A3	ENSG00000188338	M5	0.52	0.7	0.52	0.65	0.55	0.59	0.54	0.6	0.53	0.58	0.6
SLIT2-IT1	ENSG00000248228	M7	0.54	0.59	0.72	0.61	-	0.53	0.57	0.56	-	0.47	0.6
SMCR5	ENSG00000226746	M5	0.57	-	0.51	0.49	0.61	0.61	0.57	0.56	0.51	0.53	0.59
SMYD3-IT1	ENSG00000230184	M10	0.53	0.53	-	0.59	-	0.59	-	0.57	-	0.61	0.53
SNAP25-AS1	ENSG00000227906	M2	0.66	0.51	0.66	0.58	-	0.57	0.53	0.58	-	0.6	0.55
SNHG1	ENSG00000255717	M3	0.68	0.58	0.45	0.59	0.53	0.52	0.55	0.6	0.49	0.54	0.58
SNHG10	ENSG00000247092	M8	0.63	0.72	0.55	0.51	0.56	0.61	0.54	0.45	0.6	0.56	0.51
SNHG11	ENSG00000174365	M6	0.71	0.83	0.55	0.52	0.65	0.61	0.57	0.62	0.56	0.58	0.57
SNHG14	ENSG00000224078	M10	0.6	0.6	0.59	0.58	0.65	0.63	-	0.47	0.54	0.61	0.6
SNHG15	ENSG00000232956	M3	0.55	0.63	0.53	0.46	0.62	0.56	0.49	0.48	0.55	0.5	0.6
SNHG16	ENSG00000163597	M3	0.69	0.53	0.56	0.45	0.5	0.53	0.56	0.48	0.53	0.52	0.51
SNHG17	ENSG00000196756	M4	0.59	0.57	0.48	0.61	0.53	0.52	0.53	0.52	0.58	0.63	0.52
SNHG18	ENSG00000250786	M8	0.69	0.73	0.54	0.54	0.57	0.53	0.49	0.51	0.58	0.59	0.55
SNHG3	ENSG00000242125	M9	0.56	0.56	0.5	0.56	0.51	0.64	0.56	0.44	0.53	0.68	0.52
SNHG5	ENSG00000203875	M8	0.78	0.81	0.59	0.53	0.52	0.57	0.49	0.53	0.52	0.6	0.58
SNHG6	ENSG00000245910	M9	0.52	0.46	0.58	0.57	0.54	0.54	0.64	0.63	0.62	0.58	0.52
SNHG8	ENSG00000269893	M9	0.56	0.6	0.59	0.54	-	0.55	0.5	0.5	-	0.54	0.5
SNHG9	ENSG00000255198	M9	0.73	0.62	0.65	0.52	0.49	0.6	0.49	0.51	0.5	0.6	0.53
SNORA40	ENSG00000264043	M10	0.72	-	-	0.46	0.59	-	-	0.57	0.55	-	0.53
SNORA71B	ENSG00000235408	M10	0.56	0.49	0.62	0.58	-	0.52	0.58	0.61	-	0.5	0.55
SNORD109A	ENSG00000270246	M10	0.6	0.51	-	0.56	-	0.55	0.55	0.53	-	0.49	0.54
SNORD3D	ENSG00000262202	M6	0.51	0.59	-	0.52	0.57	0.48	0.5	0.59	0.57	0.54	0.51
SNRK-AS1	ENSG00000234617	M10	0.48	0.76	-	0.67	-	0.57	0.56	0.59	-	0.58	0.57
SOCS2-AS1	ENSG00000246985	M6	0.58	0.56	0.52	0.57	-	0.58	0.53	0.46	-	0.52	0.53
SOS1-IT1	ENSG00000229692	M4	0.5	0.65	0.57	0.66	0.64	0.57	-	0.68	0.48	0.55	0.5
SOX9-AS1	ENSG00000234899	M1	0.69	0.64	0.53	0.66	0.5	0.68	0.49	0.6	0.52	0.69	0.55
SPACA6P-AS	ENSG00000269959	M1	0.6	0.74	-	0.67	-	0.56	0.57	0.62	-	0.5	0.6
SPTY2D1-AS1	ENSG00000247595	M4	0.51	0.71	0.52	0.46	-	0.6	0.56	0.49	-	0.54	0.56
ST6GAL2-IT1	ENSG00000238250	M10	0.6	0.58	-	0.58	-	0.51	-	0.72	-	0.64	0.59
STARD13-IT1	ENSG00000230300	M4	0.52	0.76	-	0.57	-	0.5	-	0.49	-	0.54	0.59
STX18-AS1	ENSG00000247708	M10	0.58	0.61	0.53	0.63	-	0.51	0.42	0.58	-	0.54	0.54
STXBP5-AS1	ENSG00000233452	M2	0.81	0.83	0.54	0.53	0.59	0.48	0.57	0.44	0.64	0.54	0.57
SUCLA2-AS1	ENSG00000227848	M6	0.69	0.6	0.61	0.61	-	0.52	-	0.69	-	0.56	0.57
TAPT1-AS1	ENSG00000263327	M4	0.62	0.72	0.54	0.6	0.64	0.62	0.59	0.63	0.56	0.64	0.53
TCEAL3-AS1	ENSG00000224031	M4	0.58	0.58	-	0.6	-	0.52	-	0.52	-	0.51	0.56
TERC	ENSG00000270141	M8	0.54	0.72	-	0.55	-	0.57	0.67	0.52	-	0.6	0.5
THRB-IT1	ENSG00000224822	M10	0.55	0.61	0.53	0.5	0.64	0.57	-	0.56	0.53	0.62	0.58
TMCC1-AS1	ENSG00000271270	M2	0.5	0.52	-	0.58	-	0.48	0.57	0.49	-	0.57	0.52
TMEM191A	ENSG00000226287	M6	0.66	0.73	-	0.5	0.59	0.56	0.44	0.54	0.57	0.54	0.5
TMEM191C	ENSG00000206140	M2	0.65	0.73	-	0.58	0.54	0.54	0.58	0.52	0.52	0.5	0.49
TMEM44-AS1	ENSG00000231770	M5	0.62	0.91	0.57	0.55	0.51	0.62	0.61	0.51	0.63	0.56	0.5
TMEM72-AS1	ENSG00000224812	M10	0.72	0.65	0.64	0.58	0.56	0.54	0.53	0.57	0.58	0.5	0.56
TMPO-AS1	ENSG00000257167	M4	0.66	0.55	0.58	0.64	0.59	0.51	0.57	0.62	0.63	0.49	0.55
TOB1-AS1	ENSG00000229980	M6	0.48	0.63	0.57	0.67	0.59	0.59	0.61	0.52	0.55	0.51	0.53
TP53TG1	ENSG00000182165	M1	0.52	0.6	0.56	0.65	0.58	0.54	0.49	0.56	0.53	0.6	0.56
TPT1-AS1	ENSG00000170919	M4	0.53	0.67	0.47	0.67	0.65	0.71	0.49	0.54	0.59	0.64	0.57
TRAM2-AS1	ENSG00000225791	M1	0.56	0.56	0.53	0.52	0.5	0.54	0.58	0.52	0.61	0.49	0.5
TRIM52-AS1	ENSG00000248275	M6	0.74	0.48	0.56	0.56	0.56	0.54	0.67	0.5	0.54	0.54	0.5
TSSC1-IT1	ENSG00000224885	M10	0.64	0.74	-	0.71	-	0.58	-	0.6	-	0.58	0.51
TSTD3	ENSG00000228439	M10	0.56	0.53	-	0.52	0.57	0.54	0.69	0.59	0.54	0.55	0.54
TTC25	ENSG00000204815	M10	0.58	-	0.43	0.56	0.57	0.52	0.54	0.56	0.53	0.59	0.6
TTLL11-IT1	ENSG00000237548	M4	0.59	0.49	0.61	0.64	-	0.59	-	0.55	-	0.59	0.54
TTN-AS1	ENSG00000237298	M4	0.55	0.54	0.63	0.57	0.62	0.49	0.48	0.47	0.53	0.56	0.51
U47924.30	ENSG00000272201	M8	0.56	-	0.53	0.52	-	0.5	-	0.51	-	0.52	0.57
UBAC2-AS1	ENSG00000228889	M1	0.54	0.82	0.53	0.56	0.54	0.6	0.57	0.6	0.51	0.52	0.57
UBL7-AS1	ENSG00000247240	M5	0.55	-	0.47	0.5	-	0.52	0.59	0.52	-	0.55	0.5
UBXN8	ENSG00000104691	M6	0.49	0.44	0.6	0.5	0.65	0.65	0.56	0.51	0.55	0.64	0.54
USP27X-AS1	ENSG00000234390	M2	0.56	-	0.55	0.56	0.55	0.59	0.64	0.6	0.57	0.64	0.51
USP2-AS1	ENSG00000245248	M10	0.73	-	0.56	0.58	-	0.55	0.5	0.57	-	0.57	0.54
USP46-AS1	ENSG00000248866	M6	0.54	0.64	0.62	0.6	0.49	0.63	0.52	0.68	0.57	0.6	0.55
WAC-AS1	ENSG00000254635	M2	0.71	0.71	0.74	0.55	0.54	0.63	0.65	0.51	0.55	0.6	0.51
WDR11-AS1	ENSG00000227165	M4	0.58	0.65	0.6	0.62	-	0.58	0.56	0.55	-	0.59	0.5
XXbac-B461K10.4	ENSG00000093100	M4	0.46	0.51	0.53	0.65	-	0.58	-	0.56	-	0.46	0.52
XXbac-B476C20.13	ENSG00000234913	M4	0.52	0.69	-	0.53	0.64	0.63	-	0.54	0.54	0.62	0.56
XXbac-B476C20.14	ENSG00000235445	M4	0.56	0.74	-	0.54	-	0.56	-	0.53	-	0.55	0.52
XXbac-BPG154L12.4	ENSG00000225914	M10	0.59	0.66	-	0.62	0.65	0.5	-	0.59	0.54	0.54	0.61
XXbac-BPG252P9.10	ENSG00000272273	M2	0.5	0.62	-	0.49	-	0.59	-	0.5	-	0.57	0.58
XXbac-BPG299F13.17	ENSG00000272501	M2	0.49	0.48	-	0.51	-	0.55	-	0.69	-	0.58	0.53
XXbac-BPGBPG55C20.1	ENSG00000272541	M10	0.46	0.67	-	0.64	-	0.57	-	0.67	-	0.59	0.47
XXbac-BPGBPG55C20.2	ENSG00000272316	M10	0.62	0.55	-	0.71	-	0.65	-	0.7	-	0.64	0.49
XXcos-LUCA11.4	ENSG00000271858	M10	0.55	0.49	-	0.52	-	0.63	-	0.5	-	0.55	0.55
ZBED5-AS1	ENSG00000247271	M1	0.55	0.65	0.54	0.58	0.6	0.54	0.57	0.48	0.54	0.46	0.57
ZBTB11-AS1	ENSG00000256628	M8	0.46	0.76	0.45	0.55	0.54	0.54	0.45	0.63	0.56	0.55	0.52
ZFAS1	ENSG00000177410	M9	0.68	0.44	0.61	0.58	0.52	0.6	0.63	0.57	0.66	0.67	0.61
ZMIZ1-AS1	ENSG00000224596	M7	0.54	0.62	0.61	0.67	-	0.52	0.51	0.66	-	0.55	0.56
ZNF205-AS1	ENSG00000263214	M7	0.52	0.69	0.56	0.63	-	0.46	0.56	0.67	-	0.55	0.54
ZNF346-IT1	ENSG00000251666	M10	0.62	0.57	-	0.59	0.57	0.53	-	0.62	0.52	0.57	0.51
ZNF518A	ENSG00000177853	M1	0.64	-	0.66	0.67	0.62	0.65	0.53	0.58	0.58	0.59	0.61
ZNF582-AS1	ENSG00000267454	M6	0.55	0.6	0.5	0.55	0.51	0.63	0.57	0.57	0.6	0.59	0.53
ZNF667-AS1	ENSG00000166770	M6	0.61	0.61	0.52	0.55	0.6	0.55	0.63	0.5	0.57	0.56	0.5
ZNF674-AS1	ENSG00000230844	M1	0.64	0.58	0.47	0.55	0.57	0.63	0.51	0.55	0.51	0.5	0.56
ZNRD1-AS1	ENSG00000204623	M4	0.51	0.62	0.5	0.68	0.65	0.66	0.6	0.58	0.53	0.63	0.55
ZNRF3-IT1	ENSG00000235786	M10	0.56	0.78	-	0.58	-	0.72	-	0.56	-	0.64	0.58

## Sheet: Functional_Enrichment
Enriched KEGG pathways and Biological processes
Modules	KEGG Pathways	GO Biological process
M1	Fatty acid degradation ; Glycine, serine and threonine metabolism	fatty acid oxidation (GO:0019395); fatty acid catabolic process (GO:0009062)
M2	Dopaminergic synapse; Axon guidance; Wnt signaling pathway	chemical synaptic transmission (GO:0007268); anterograde trans-synaptic signaling (GO:0098916); nervous system development (GO:0007399); neurotransmitter secretion (GO:0007269)
M3	Complement and coagulation cascades; NF-kappa B signaling pathway; TNF signaling pathway; Pathways in cancer; Apoptosis; MAPK signaling pathway*	cytokine secretion (GO:0050663); regulation of response to cytokine stimulus (GO:0060759); regulation of inflammatory response (GO:0050727); neutrophil mediated immunity (GO:0043312)
M4	Taste transduction	sensory perception of taste (GO:0050909); mRNA processing (GO:0006397); mRNA splicing, via spliceosome (GO:0000398); sensory perception of chemical stimulus (GO:0007606)
M5	Steroid biosynthesis*	hippo signaling (GO:0035329)*; sterol metabolic process (GO:0016125)*; cholesterol metabolic process (GO:0008203)*
M6	Metabolic pathways;Ubiquitin mediated proteolysis*	mitochondrial translation (GO:0032543); NADH metabolic process (GO:0006734); RNA modification (GO:0009451)
M7	glutamatergic synapse; oxytocin signaling pathway; GABAergic synapse; cholinergic synapse	synapse assembly (GO:0007416); regulation of AMPA receptor activity (GO:2000311); regulation of neurological system process (GO:0031644); ion transmembrane transport (GO:0034220)
M8	Pathways in cancer ; Fatty acid elongation*; MAPK signaling pathway*; Apoptosis*	immune system process (GO:0002376)*; T cell activation (GO:0042110)*;regulation of I-kappaB kinase/NF-kappaB signaling (GO:0043122)*;
M9	Ribosome	protein transport (GO:0015031); protein targeting to ER (GO:0045047); cytoplasmic translation (GO:0002181); ncRNA processing (GO:0034470); ribosome biogenesis (GO:0042254); ribosome assembly (GO:0042255)
M10	olfactory transduction	sensory perception of chemical stimulus (GO:0007606); detection of chemical stimulus (GO:0009593)
	*uncorrected p-value < 0.01

## Sheet: miRNA sponge interactions
lncRNA-relaed miRNA sponge network of pan-neuropsychiatric disorders
Module	lncRNA	mRNA	miRNA
M1	CTC-428G20.3	CNOT6	hsa-miR-1299
M1	CTC-428G20.3	EFCAB14	hsa-miR-1299
M1	CTC-428G20.3	METTL8	hsa-miR-1299
M1	CTC-428G20.3	NDST1	hsa-miR-1299
M1	CTC-428G20.3	TMEM184B	hsa-miR-1299
M1	CTC-428G20.3	ZNF24	hsa-miR-1299
M1	CTD-3185P2.1	AKR7A2	hsa-miR-3167
M1	CTD-3185P2.1	RBM4B	hsa-miR-3167
M1	CTD-3185P2.1	RORA	hsa-miR-3167
M1	FGD5-AS1	ADD3	hsa-miR-421
M1	FGD5-AS1	AKR7A2	hsa-miR-3167;hsa-miR-421
M1	FGD5-AS1	ARGLU1	hsa-miR-421
M1	FGD5-AS1	CUX1	hsa-miR-421
M1	FGD5-AS1	FAM208A	hsa-miR-421
M1	FGD5-AS1	G6PC3	hsa-miR-421
M1	FGD5-AS1	GAS1	hsa-miR-421
M1	FGD5-AS1	ID4	hsa-miR-421
M1	FGD5-AS1	KCNJ10	hsa-miR-421
M1	FGD5-AS1	KCNN3	hsa-miR-421
M1	FGD5-AS1	LEPROT	hsa-miR-421
M1	FGD5-AS1	LIFR	hsa-miR-421
M1	FGD5-AS1	LRRC58	hsa-miR-421
M1	FGD5-AS1	METTL8	hsa-miR-421
M1	FGD5-AS1	MFAP3L	hsa-miR-421
M1	FGD5-AS1	MKLN1	hsa-miR-421
M1	FGD5-AS1	MMGT1	hsa-miR-421
M1	FGD5-AS1	MXI1	hsa-miR-421
M1	FGD5-AS1	NHLRC2	hsa-miR-421
M1	FGD5-AS1	NPFFR1	hsa-miR-421
M1	FGD5-AS1	NSL1	hsa-miR-421
M1	FGD5-AS1	NUCKS1	hsa-miR-421
M1	FGD5-AS1	PDGFRA	hsa-miR-421
M1	FGD5-AS1	PIPOX	hsa-miR-421
M1	FGD5-AS1	RAB30	hsa-miR-421
M1	FGD5-AS1	RASSF4	hsa-miR-421
M1	FGD5-AS1	RBM4B	hsa-miR-3167
M1	FGD5-AS1	RORA	hsa-miR-3167;hsa-miR-421
M1	FGD5-AS1	2002-09-01	hsa-miR-421
M1	FGD5-AS1	SGTA	hsa-miR-421
M1	FGD5-AS1	SIRT1	hsa-miR-421
M1	FGD5-AS1	SREK1	hsa-miR-421
M1	FGD5-AS1	STAM2	hsa-miR-421
M1	FGD5-AS1	TCF7L2	hsa-miR-421
M1	FGD5-AS1	TET1	hsa-miR-421
M1	FGD5-AS1	TEX261	hsa-miR-421
M1	FGD5-AS1	TROVE2	hsa-miR-421
M1	FGD5-AS1	VSIG10	hsa-miR-421
M1	FGD5-AS1	YIPF6	hsa-miR-421
M1	FGD5-AS1	ZNF451	hsa-miR-421
M1	FGD5-AS1	ZNF678	hsa-miR-421
M1	FGD5-AS1	ZSCAN9	hsa-miR-421
M1	LINC00909	ADD1	hsa-miR-573
M1	LINC00909	CNTF	hsa-miR-573
M1	LINC00909	ITGB8	hsa-miR-573
M1	LINC00909	LRRC58	hsa-miR-573
M1	LINC00909	MRFAP1	hsa-miR-573
M1	LINC00909	NHLRC2	hsa-miR-573
M1	LINC00909	PLCG1	hsa-miR-573
M1	LINC00909	TET2	hsa-miR-573
M1	LINC00909	TXNIP	hsa-miR-573
M1	LINC00909	ZNF677	hsa-miR-573
M1	PITPNA-AS1	AKR7A2	hsa-miR-3167
M1	PITPNA-AS1	RBM4B	hsa-miR-3167
M1	PITPNA-AS1	RORA	hsa-miR-3167
M1	RP11-379H18.1	CNOT6	hsa-miR-1299
M1	RP11-379H18.1	EFCAB14	hsa-miR-1299
M1	RP11-379H18.1	METTL8	hsa-miR-1299
M1	RP11-379H18.1	NDST1	hsa-miR-1299
M1	RP11-379H18.1	TMEM184B	hsa-miR-1299
M1	RP11-379H18.1	ZNF24	hsa-miR-1299
M1	RP11-553L6.5	NUCKS1	hsa-miR-1255a
M1	RP11-553L6.5	POU2F1	hsa-miR-1255a
M1	RP11-553L6.5	TBC1D20	hsa-miR-1255a
M1	RP11-553L6.5	TROVE2	hsa-miR-1255a
M1	RP11-553L6.5	ZNF160	hsa-miR-1255a
M10	AC007038.7	ABCC5	hsa-miR-4705
M10	AC007038.7	FAM122B	hsa-miR-4705
M10	AC007038.7	GOLGA8A	hsa-miR-4705
M10	AC007038.7	HIF1AN	hsa-miR-4705
M10	AC007038.7	PLEKHA3	hsa-miR-4705
M10	AC007038.7	RBM26	hsa-miR-4705
M10	AC034220.3	PLK1	hsa-miR-1299
M10	C1orf132	PLK1	hsa-miR-1299
M10	LINC00893	MEMO1	hsa-miR-3687
M10	RP11-15H20.6	ABCC5	hsa-miR-4705
M10	RP11-15H20.6	FAM122B	hsa-miR-4705
M10	RP11-15H20.6	GOLGA8A	hsa-miR-4705
M10	RP11-15H20.6	HIF1AN	hsa-miR-4705
M10	RP11-15H20.6	PLEKHA3	hsa-miR-4705
M10	RP11-15H20.6	RBM26	hsa-miR-4705
M10	RP11-216L13.19	ABCA9	hsa-miR-421
M10	RP11-216L13.19	CREBRF	hsa-miR-421
M10	RP11-216L13.19	DFFB	hsa-miR-421
M10	RP11-216L13.19	HELLS	hsa-miR-421
M10	RP11-216L13.19	IFT20	hsa-miR-421
M10	RP11-216L13.19	MEMO1	hsa-miR-3687
M10	RP11-216L13.19	MPV17	hsa-miR-421
M10	RP11-216L13.19	NR6A1	hsa-miR-421
M10	RP11-216L13.19	PLEKHA1	hsa-miR-421
M10	RP11-216L13.19	USP49	hsa-miR-421
M10	RP11-216L13.19	WHSC1L1	hsa-miR-421
M10	RP11-216L13.19	ZBTB25	hsa-miR-421
M10	RP11-216L13.19	ZNF706	hsa-miR-421
M10	RP11-216L13.19	ZNF780B	hsa-miR-421
M10	RP11-258F22.1	ELP2	hsa-miR-1267
M10	RP11-258F22.1	REPS1	hsa-miR-1267
M10	RP11-258F22.1	TAS2R5	hsa-miR-1267
M10	RP11-258F22.1	WHSC1L1	hsa-miR-1267
M10	RP11-348P10.2	PLK1	hsa-miR-1299
M10	RP11-485G4.2	PLK1	hsa-miR-1299
M10	RP11-517C16.2	PLK1	hsa-miR-1299
M10	SNHG14	PLK1	hsa-miR-1299
M2	AC084219.4	BRI3BP	hsa-miR-3167
M2	AC084219.4	HTR7	hsa-miR-3167
M2	AC084219.4	KIAA0895	hsa-miR-3167
M2	AC084219.4	TOMM20	hsa-miR-3167
M2	AC084219.4	VPS4A	hsa-miR-3167
M2	GS1-358P8.4	ARF3	hsa-miR-3687
M2	GS1-358P8.4	DIRAS1	hsa-miR-3687
M2	GS1-358P8.4	GDF7	hsa-miR-3687
M2	GS1-358P8.4	HSP90AB1	hsa-miR-3687
M2	GS1-358P8.4	NR2F6	hsa-miR-3687
M2	GS1-358P8.4	PPARGC1B	hsa-miR-3687
M2	GS1-358P8.4	TBL1XR1	hsa-miR-3687
M2	GS1-358P8.4	TTPAL	hsa-miR-3687
M2	MEG8	AMDHD2	hsa-miR-4705
M2	MEG8	AP1S3	hsa-miR-4705
M2	MEG8	BRWD1	hsa-miR-4705
M2	MEG8	C5orf34	hsa-miR-4705
M2	MEG8	CALM1	hsa-miR-4705
M2	MEG8	CLDN12	hsa-miR-4705
M2	MEG8	CUL3	hsa-miR-4705
M2	MEG8	DCUN1D4	hsa-miR-4705
M2	MEG8	DENND5B	hsa-miR-4705
M2	MEG8	DNAJB14	hsa-miR-4705
M2	MEG8	FAM160B1	hsa-miR-4705
M2	MEG8	FAXC	hsa-miR-4705
M2	MEG8	FLVCR1	hsa-miR-4705
M2	MEG8	FZD3	hsa-miR-4705
M2	MEG8	GOLGA8B	hsa-miR-4705
M2	MEG8	HSPA8	hsa-miR-4705
M2	MEG8	IMPAD1	hsa-miR-4705
M2	MEG8	IREB2	hsa-miR-4705
M2	MEG8	LMO4	hsa-miR-4705
M2	MEG8	NCOA7	hsa-miR-4705
M2	MEG8	NLGN1	hsa-miR-4705
M2	MEG8	NUS1	hsa-miR-4705
M2	MEG8	OSBPL8	hsa-miR-4705
M2	MEG8	PCGF3	hsa-miR-4705
M2	MEG8	PHF13	hsa-miR-4705
M2	MEG8	RAB6B	hsa-miR-4705
M2	MEG8	RGMB	hsa-miR-4705
M2	MEG8	SIAH1	hsa-miR-4705
M2	MEG8	SLC25A46	hsa-miR-4705
M2	MEG8	SLC2A13	hsa-miR-4705
M2	MEG8	SLC38A1	hsa-miR-4705
M2	MEG8	STS	hsa-miR-4705
M2	MEG8	TSPAN13	hsa-miR-4705
M2	MEG8	USP22	hsa-miR-4705
M2	MEG8	WDR17	hsa-miR-4705
M2	MEG8	YWHAG	hsa-miR-4705
M2	MEG8	ZFYVE27	hsa-miR-4705
M2	MIR600HG	ACTR2	hsa-miR-3609
M2	MIR600HG	ANKH	hsa-miR-3609
M2	MIR600HG	ATXN7L3B	hsa-miR-3609
M2	MIR600HG	BRI3BP	hsa-miR-3609
M2	MIR600HG	BTF3L4	hsa-miR-3609
M2	MIR600HG	C16orf70	hsa-miR-3609
M2	MIR600HG	C9orf40	hsa-miR-3609
M2	MIR600HG	CCDC71L	hsa-miR-3609
M2	MIR600HG	COIL	hsa-miR-3609
M2	MIR600HG	COX19	hsa-miR-3609
M2	MIR600HG	DCK	hsa-miR-3609
M2	MIR600HG	DGAT2	hsa-miR-3609
M2	MIR600HG	ENPP5	hsa-miR-3609
M2	MIR600HG	FAM126B	hsa-miR-3609
M2	MIR600HG	FAXC	hsa-miR-3609
M2	MIR600HG	FEM1B	hsa-miR-3609
M2	MIR600HG	FOXJ3	hsa-miR-3609
M2	MIR600HG	G2E3	hsa-miR-3609
M2	MIR600HG	HSPA8	hsa-miR-3609
M2	MIR600HG	KIAA0232	hsa-miR-3609
M2	MIR600HG	KIAA1191	hsa-miR-3609
M2	MIR600HG	LRP12	hsa-miR-3609
M2	MIR600HG	LRPAP1	hsa-miR-3609
M2	MIR600HG	2006-03-01	hsa-miR-3609
M2	MIR600HG	MTPAP	hsa-miR-3609
M2	MIR600HG	NAPB	hsa-miR-3609
M2	MIR600HG	NLK	hsa-miR-3609
M2	MIR600HG	NUPL2	hsa-miR-3609
M2	MIR600HG	NUS1	hsa-miR-3609
M2	MIR600HG	PRICKLE2	hsa-miR-3609
M2	MIR600HG	PTPN4	hsa-miR-3609
M2	MIR600HG	RAB39B	hsa-miR-3609
M2	MIR600HG	RGMB	hsa-miR-3609
M2	MIR600HG	RLIM	hsa-miR-3609
M2	MIR600HG	RRN3	hsa-miR-3609
M2	MIR600HG	SEMA7A	hsa-miR-3609
M2	MIR600HG	SESN1	hsa-miR-3609
M2	MIR600HG	SLC25A46	hsa-miR-3609
M2	MIR600HG	SMIM13	hsa-miR-3609
M2	MIR600HG	SNAP47	hsa-miR-3609
M2	MIR600HG	TBC1D8	hsa-miR-3609
M2	MIR600HG	TBL1XR1	hsa-miR-3609
M2	MIR600HG	TFAM	hsa-miR-3609
M2	MIR600HG	TMEM181	hsa-miR-3609
M2	MIR600HG	TMEM200C	hsa-miR-3609
M2	MIR600HG	TMEM242	hsa-miR-3609
M2	MIR600HG	TRAPPC2	hsa-miR-3609
M2	MIR600HG	UGCG	hsa-miR-3609
M2	MIR600HG	WDR77	hsa-miR-3609
M2	MIR600HG	YWHAZ	hsa-miR-3609
M2	MIR600HG	ZFYVE9	hsa-miR-3609
M2	MIR600HG	ZNF780A	hsa-miR-3609
M2	NDUFA6-AS1	BRI3BP	hsa-miR-3167
M2	NDUFA6-AS1	HTR7	hsa-miR-3167
M2	NDUFA6-AS1	KIAA0895	hsa-miR-3167
M2	NDUFA6-AS1	TOMM20	hsa-miR-3167
M2	NDUFA6-AS1	VPS4A	hsa-miR-3167
M2	OIP5-AS1	AMDHD2	hsa-miR-4705
M2	OIP5-AS1	AP1S3	hsa-miR-4705
M2	OIP5-AS1	BASP1	hsa-miR-1255a
M2	OIP5-AS1	BRI3BP	hsa-miR-3167
M2	OIP5-AS1	BRWD1	hsa-miR-4705
M2	OIP5-AS1	C1orf109	hsa-miR-1255a
M2	OIP5-AS1	C5orf34	hsa-miR-4705
M2	OIP5-AS1	CALM1	hsa-miR-4705
M2	OIP5-AS1	CHTF8	hsa-miR-1255a
M2	OIP5-AS1	CLDN12	hsa-miR-4705
M2	OIP5-AS1	CUL3	hsa-miR-4705
M2	OIP5-AS1	CYGB	hsa-miR-1255a
M2	OIP5-AS1	DCP2	hsa-miR-1255a
M2	OIP5-AS1	DCUN1D4	hsa-miR-4705
M2	OIP5-AS1	DENND5B	hsa-miR-4705
M2	OIP5-AS1	DNAJB14	hsa-miR-4705
M2	OIP5-AS1	FAM160B1	hsa-miR-4705
M2	OIP5-AS1	FAXC	hsa-miR-4705
M2	OIP5-AS1	FEM1B	hsa-miR-1255a
M2	OIP5-AS1	FLVCR1	hsa-miR-4705
M2	OIP5-AS1	FZD3	hsa-miR-4705
M2	OIP5-AS1	GAS7	hsa-miR-1255a
M2	OIP5-AS1	GOLGA8B	hsa-miR-4705
M2	OIP5-AS1	GPR137C	hsa-miR-1255a
M2	OIP5-AS1	HSPA8	hsa-miR-4705
M2	OIP5-AS1	HTR5A-AS1	hsa-miR-1255a
M2	OIP5-AS1	HTR7	hsa-miR-3167
M2	OIP5-AS1	IMPAD1	hsa-miR-4705
M2	OIP5-AS1	IREB2	hsa-miR-4705
M2	OIP5-AS1	KAT7	hsa-miR-1255a
M2	OIP5-AS1	KIAA0895	hsa-miR-3167
M2	OIP5-AS1	KIAA1191	hsa-miR-1255a
M2	OIP5-AS1	LMO4	hsa-miR-4705
M2	OIP5-AS1	NCOA7	hsa-miR-4705
M2	OIP5-AS1	NLGN1	hsa-miR-4705
M2	OIP5-AS1	NUS1	hsa-miR-4705
M2	OIP5-AS1	OPA1	hsa-miR-1255a
M2	OIP5-AS1	OSBPL8	hsa-miR-4705
M2	OIP5-AS1	PCGF3	hsa-miR-4705
M2	OIP5-AS1	PHF13	hsa-miR-4705
M2	OIP5-AS1	PIAS1	hsa-miR-1255a
M2	OIP5-AS1	PISD	hsa-miR-1255a
M2	OIP5-AS1	RAB6B	hsa-miR-4705
M2	OIP5-AS1	RGMB	hsa-miR-4705
M2	OIP5-AS1	SIAH1	hsa-miR-4705
M2	OIP5-AS1	SLC1A1	hsa-miR-1255a
M2	OIP5-AS1	SLC25A46	hsa-miR-4705
M2	OIP5-AS1	SLC2A13	hsa-miR-4705
M2	OIP5-AS1	SLC2A3	hsa-miR-1255a
M2	OIP5-AS1	SLC38A1	hsa-miR-4705
M2	OIP5-AS1	STS	hsa-miR-4705
M2	OIP5-AS1	TOMM20	hsa-miR-3167
M2	OIP5-AS1	TRIM23	hsa-miR-1255a
M2	OIP5-AS1	TSPAN13	hsa-miR-4705
M2	OIP5-AS1	USP22	hsa-miR-4705
M2	OIP5-AS1	VPS4A	hsa-miR-3167
M2	OIP5-AS1	WDR17	hsa-miR-4705
M2	OIP5-AS1	YWHAG	hsa-miR-4705
M2	OIP5-AS1	YWHAZ	hsa-miR-1255a
M2	OIP5-AS1	ZFYVE27	hsa-miR-4705
M2	RP11-531A24.3	ABI2	hsa-miR-421
M2	RP11-531A24.3	AC019171.1	hsa-miR-421
M2	RP11-531A24.3	ACSL3	hsa-miR-421
M2	RP11-531A24.3	ACSL4	hsa-miR-421
M2	RP11-531A24.3	ANKRD13C	hsa-miR-421
M2	RP11-531A24.3	AP4S1	hsa-miR-421
M2	RP11-531A24.3	ARL1	hsa-miR-421
M2	RP11-531A24.3	ARL4C	hsa-miR-421
M2	RP11-531A24.3	ATXN7L3B	hsa-miR-421
M2	RP11-531A24.3	BEND4	hsa-miR-421
M2	RP11-531A24.3	BLOC1S6	hsa-miR-421
M2	RP11-531A24.3	C16orf87	hsa-miR-421
M2	RP11-531A24.3	C1orf52	hsa-miR-421
M2	RP11-531A24.3	C2CD5	hsa-miR-421
M2	RP11-531A24.3	C7orf60	hsa-miR-421
M2	RP11-531A24.3	CAMK2D	hsa-miR-421
M2	RP11-531A24.3	CBWD1	hsa-miR-421
M2	RP11-531A24.3	CCDC28A	hsa-miR-421
M2	RP11-531A24.3	CCNC	hsa-miR-421
M2	RP11-531A24.3	CHML	hsa-miR-421
M2	RP11-531A24.3	CMTM4	hsa-miR-421
M2	RP11-531A24.3	COQ7	hsa-miR-421
M2	RP11-531A24.3	CORO2A	hsa-miR-421
M2	RP11-531A24.3	CPLX1	hsa-miR-421
M2	RP11-531A24.3	CS	hsa-miR-421
M2	RP11-531A24.3	CTDSPL2	hsa-miR-421
M2	RP11-531A24.3	CUL3	hsa-miR-421
M2	RP11-531A24.3	DDI2	hsa-miR-421
M2	RP11-531A24.3	DGKB	hsa-miR-421
M2	RP11-531A24.3	DGKH	hsa-miR-421
M2	RP11-531A24.3	DNAJB14	hsa-miR-421
M2	RP11-531A24.3	DNAJC16	hsa-miR-421
M2	RP11-531A24.3	DNAJC27	hsa-miR-421
M2	RP11-531A24.3	DUSP3	hsa-miR-421
M2	RP11-531A24.3	EIF1AX	hsa-miR-421
M2	RP11-531A24.3	EIF5A2	hsa-miR-421
M2	RP11-531A24.3	ELMOD1	hsa-miR-421
M2	RP11-531A24.3	EPHA7	hsa-miR-421
M2	RP11-531A24.3	ETNK1	hsa-miR-421
M2	RP11-531A24.3	FAM126B	hsa-miR-421
M2	RP11-531A24.3	FAM160B1	hsa-miR-421
M2	RP11-531A24.3	FBXO11	hsa-miR-421
M2	RP11-531A24.3	FEM1B	hsa-miR-421
M2	RP11-531A24.3	FGF14	hsa-miR-421
M2	RP11-531A24.3	FLVCR1	hsa-miR-421
M2	RP11-531A24.3	FOXJ3	hsa-miR-421
M2	RP11-531A24.3	FOXP1	hsa-miR-421
M2	RP11-531A24.3	GAS7	hsa-miR-421
M2	RP11-531A24.3	GDF7	hsa-miR-421
M2	RP11-531A24.3	GLIPR1	hsa-miR-421
M2	RP11-531A24.3	GRK6	hsa-miR-421
M2	RP11-531A24.3	GTDC1	hsa-miR-421
M2	RP11-531A24.3	HNRNPUL2	hsa-miR-421
M2	RP11-531A24.3	HSDL1	hsa-miR-421
M2	RP11-531A24.3	HSP90AB1	hsa-miR-421
M2	RP11-531A24.3	HSPA8	hsa-miR-421
M2	RP11-531A24.3	HYOU1	hsa-miR-421
M2	RP11-531A24.3	IGSF3	hsa-miR-421
M2	RP11-531A24.3	IMPA1	hsa-miR-421
M2	RP11-531A24.3	INCENP	hsa-miR-421
M2	RP11-531A24.3	IPCEF1	hsa-miR-421
M2	RP11-531A24.3	IREB2	hsa-miR-421
M2	RP11-531A24.3	KAT7	hsa-miR-421
M2	RP11-531A24.3	KCNMB4	hsa-miR-421
M2	RP11-531A24.3	KRAS	hsa-miR-421
M2	RP11-531A24.3	LRP12	hsa-miR-421
M2	RP11-531A24.3	MAGED1	hsa-miR-421
M2	RP11-531A24.3	MAP3K13	hsa-miR-421
M2	RP11-531A24.3	MAPK8	hsa-miR-421
M2	RP11-531A24.3	MEF2C	hsa-miR-421
M2	RP11-531A24.3	MFSD6	hsa-miR-421
M2	RP11-531A24.3	MSL3	hsa-miR-421
M2	RP11-531A24.3	MTMR9	hsa-miR-421
M2	RP11-531A24.3	NARF	hsa-miR-421
M2	RP11-531A24.3	NDFIP1	hsa-miR-421
M2	RP11-531A24.3	NEGR1	hsa-miR-421
M2	RP11-531A24.3	NPTN	hsa-miR-421
M2	RP11-531A24.3	OPA1	hsa-miR-421
M2	RP11-531A24.3	OPTN	hsa-miR-421
M2	RP11-531A24.3	OXR1	hsa-miR-421
M2	RP11-531A24.3	PAPOLG	hsa-miR-421
M2	RP11-531A24.3	PDK3	hsa-miR-421
M2	RP11-531A24.3	PDPK1	hsa-miR-421
M2	RP11-531A24.3	PHTF2	hsa-miR-421
M2	RP11-531A24.3	PLCXD3	hsa-miR-421
M2	RP11-531A24.3	PLXNC1	hsa-miR-421
M2	RP11-531A24.3	PMEPA1	hsa-miR-421
M2	RP11-531A24.3	PNMA1	hsa-miR-421
M2	RP11-531A24.3	PPP2R2C	hsa-miR-421
M2	RP11-531A24.3	PPTC7	hsa-miR-421
M2	RP11-531A24.3	PRICKLE2	hsa-miR-421
M2	RP11-531A24.3	RAB26	hsa-miR-421
M2	RP11-531A24.3	RAB6B	hsa-miR-421
M2	RP11-531A24.3	RANGAP1	hsa-miR-421
M2	RP11-531A24.3	RFC5	hsa-miR-421
M2	RP11-531A24.3	RGMB	hsa-miR-421
M2	RP11-531A24.3	RORB	hsa-miR-421
M2	RP11-531A24.3	RRP15	hsa-miR-421
M2	RP11-531A24.3	RSBN1L	hsa-miR-421
M2	RP11-531A24.3	SACM1L	hsa-miR-421
M2	RP11-531A24.3	SAP30L	hsa-miR-421
M2	RP11-531A24.3	SBNO1	hsa-miR-421
M2	RP11-531A24.3	SERTAD4	hsa-miR-421
M2	RP11-531A24.3	SGIP1	hsa-miR-421
M2	RP11-531A24.3	SGPP1	hsa-miR-421
M2	RP11-531A24.3	SLC25A36	hsa-miR-421
M2	RP11-531A24.3	SLC36A4	hsa-miR-421
M2	RP11-531A24.3	SNAP25	hsa-miR-421
M2	RP11-531A24.3	STRBP	hsa-miR-421
M2	RP11-531A24.3	SV2A	hsa-miR-421
M2	RP11-531A24.3	SYT1	hsa-miR-421
M2	RP11-531A24.3	SYT4	hsa-miR-421
M2	RP11-531A24.3	TBL1XR1	hsa-miR-421
M2	RP11-531A24.3	TCF20	hsa-miR-421
M2	RP11-531A24.3	TIMM8A	hsa-miR-421
M2	RP11-531A24.3	TLK1	hsa-miR-421
M2	RP11-531A24.3	TMEM159	hsa-miR-421
M2	RP11-531A24.3	TMEM30A	hsa-miR-421
M2	RP11-531A24.3	TOMM20	hsa-miR-421
M2	RP11-531A24.3	TOMM34	hsa-miR-421
M2	RP11-531A24.3	TRIM71	hsa-miR-421
M2	RP11-531A24.3	TSC22D3	hsa-miR-421
M2	RP11-531A24.3	TUBB	hsa-miR-421
M2	RP11-531A24.3	UBE2B	hsa-miR-421
M2	RP11-531A24.3	UHMK1	hsa-miR-421
M2	RP11-531A24.3	VAT1L	hsa-miR-421
M2	RP11-531A24.3	WDR7	hsa-miR-421
M2	RP11-531A24.3	YDJC	hsa-miR-421
M2	RP11-531A24.3	ZFP64	hsa-miR-421
M2	RP11-531A24.3	ZFYVE9	hsa-miR-421
M2	RP11-531A24.3	ZMAT3	hsa-miR-421
M2	RP11-627G23.1	AP2B1	hsa-miR-1299
M2	RP11-627G23.1	AVL9	hsa-miR-1299
M2	RP11-627G23.1	B3GNT2	hsa-miR-1299
M2	RP11-627G23.1	BEND4	hsa-miR-1299
M2	RP11-627G23.1	C1orf109	hsa-miR-1299
M2	RP11-627G23.1	CCDC158	hsa-miR-1299
M2	RP11-627G23.1	CCDC71L	hsa-miR-1299
M2	RP11-627G23.1	CCSAP	hsa-miR-1299
M2	RP11-627G23.1	CERS6	hsa-miR-1299
M2	RP11-627G23.1	DCAF4	hsa-miR-1299
M2	RP11-627G23.1	ELOVL6	hsa-miR-1299
M2	RP11-627G23.1	EPB41L3	hsa-miR-1299
M2	RP11-627G23.1	FAM8A1	hsa-miR-1299
M2	RP11-627G23.1	FOXP2	hsa-miR-1299
M2	RP11-627G23.1	GTF3C4	hsa-miR-1299
M2	RP11-627G23.1	LRP11	hsa-miR-1299
M2	RP11-627G23.1	MAP2K4	hsa-miR-1299
M2	RP11-627G23.1	MED10	hsa-miR-1299
M2	RP11-627G23.1	NDRG4	hsa-miR-1299
M2	RP11-627G23.1	OCA2	hsa-miR-1299
M2	RP11-627G23.1	PDE4C	hsa-miR-1299
M2	RP11-627G23.1	PDPK1	hsa-miR-1299
M2	RP11-627G23.1	PEX5L	hsa-miR-1299
M2	RP11-627G23.1	R3HDM2	hsa-miR-1299
M2	RP11-627G23.1	SLC30A4	hsa-miR-1299
M2	RP11-627G23.1	TCF20	hsa-miR-1299
M2	RP11-627G23.1	UBC	hsa-miR-1299
M2	RP11-627G23.1	UBR3	hsa-miR-1299
M2	RP4-561L24.3	ARF3	hsa-miR-3687
M2	RP4-561L24.3	DIRAS1	hsa-miR-3687
M2	RP4-561L24.3	GDF7	hsa-miR-3687
M2	RP4-561L24.3	HSP90AB1	hsa-miR-3687
M2	RP4-561L24.3	NR2F6	hsa-miR-3687
M2	RP4-561L24.3	PPARGC1B	hsa-miR-3687
M2	RP4-561L24.3	TBL1XR1	hsa-miR-3687
M2	RP4-561L24.3	TTPAL	hsa-miR-3687
M2	SAPCD1-AS1	ABI2	hsa-miR-421
M2	SAPCD1-AS1	AC019171.1	hsa-miR-421
M2	SAPCD1-AS1	ACSL3	hsa-miR-421
M2	SAPCD1-AS1	ACSL4	hsa-miR-421
M2	SAPCD1-AS1	ANKRD13C	hsa-miR-421
M2	SAPCD1-AS1	AP4S1	hsa-miR-421
M2	SAPCD1-AS1	ARL1	hsa-miR-421
M2	SAPCD1-AS1	ARL4C	hsa-miR-421
M2	SAPCD1-AS1	ATXN7L3B	hsa-miR-421
M2	SAPCD1-AS1	BEND4	hsa-miR-421
M2	SAPCD1-AS1	BLOC1S6	hsa-miR-421
M2	SAPCD1-AS1	C16orf87	hsa-miR-421
M2	SAPCD1-AS1	C1orf52	hsa-miR-421
M2	SAPCD1-AS1	C2CD5	hsa-miR-421
M2	SAPCD1-AS1	C7orf60	hsa-miR-421
M2	SAPCD1-AS1	CAMK2D	hsa-miR-421
M2	SAPCD1-AS1	CBWD1	hsa-miR-421
M2	SAPCD1-AS1	CCDC28A	hsa-miR-421
M2	SAPCD1-AS1	CCNC	hsa-miR-421
M2	SAPCD1-AS1	CHML	hsa-miR-421
M2	SAPCD1-AS1	CMTM4	hsa-miR-421
M2	SAPCD1-AS1	COQ7	hsa-miR-421
M2	SAPCD1-AS1	CORO2A	hsa-miR-421
M2	SAPCD1-AS1	CPLX1	hsa-miR-421
M2	SAPCD1-AS1	CS	hsa-miR-421
M2	SAPCD1-AS1	CTDSPL2	hsa-miR-421
M2	SAPCD1-AS1	CUL3	hsa-miR-421
M2	SAPCD1-AS1	DDI2	hsa-miR-421
M2	SAPCD1-AS1	DGKB	hsa-miR-421
M2	SAPCD1-AS1	DGKH	hsa-miR-421
M2	SAPCD1-AS1	DNAJB14	hsa-miR-421
M2	SAPCD1-AS1	DNAJC16	hsa-miR-421
M2	SAPCD1-AS1	DNAJC27	hsa-miR-421
M2	SAPCD1-AS1	DUSP3	hsa-miR-421
M2	SAPCD1-AS1	EIF1AX	hsa-miR-421
M2	SAPCD1-AS1	EIF5A2	hsa-miR-421
M2	SAPCD1-AS1	ELMOD1	hsa-miR-421
M2	SAPCD1-AS1	EPHA7	hsa-miR-421
M2	SAPCD1-AS1	ETNK1	hsa-miR-421
M2	SAPCD1-AS1	FAM126B	hsa-miR-421
M2	SAPCD1-AS1	FAM160B1	hsa-miR-421
M2	SAPCD1-AS1	FBXO11	hsa-miR-421
M2	SAPCD1-AS1	FEM1B	hsa-miR-421
M2	SAPCD1-AS1	FGF14	hsa-miR-421
M2	SAPCD1-AS1	FLVCR1	hsa-miR-421
M2	SAPCD1-AS1	FOXJ3	hsa-miR-421
M2	SAPCD1-AS1	FOXP1	hsa-miR-421
M2	SAPCD1-AS1	GAS7	hsa-miR-421
M2	SAPCD1-AS1	GDF7	hsa-miR-421
M2	SAPCD1-AS1	GLIPR1	hsa-miR-421
M2	SAPCD1-AS1	GRK6	hsa-miR-421
M2	SAPCD1-AS1	GTDC1	hsa-miR-421
M2	SAPCD1-AS1	HNRNPUL2	hsa-miR-421
M2	SAPCD1-AS1	HSDL1	hsa-miR-421
M2	SAPCD1-AS1	HSP90AB1	hsa-miR-421
M2	SAPCD1-AS1	HSPA8	hsa-miR-421
M2	SAPCD1-AS1	HYOU1	hsa-miR-421
M2	SAPCD1-AS1	IGSF3	hsa-miR-421
M2	SAPCD1-AS1	IMPA1	hsa-miR-421
M2	SAPCD1-AS1	INCENP	hsa-miR-421
M2	SAPCD1-AS1	IPCEF1	hsa-miR-421
M2	SAPCD1-AS1	IREB2	hsa-miR-421
M2	SAPCD1-AS1	KAT7	hsa-miR-421
M2	SAPCD1-AS1	KCNMB4	hsa-miR-421
M2	SAPCD1-AS1	KRAS	hsa-miR-421
M2	SAPCD1-AS1	LRP12	hsa-miR-421
M2	SAPCD1-AS1	MAGED1	hsa-miR-421
M2	SAPCD1-AS1	MAP3K13	hsa-miR-421
M2	SAPCD1-AS1	MAPK8	hsa-miR-421
M2	SAPCD1-AS1	MEF2C	hsa-miR-421
M2	SAPCD1-AS1	MFSD6	hsa-miR-421
M2	SAPCD1-AS1	MSL3	hsa-miR-421
M2	SAPCD1-AS1	MTMR9	hsa-miR-421
M2	SAPCD1-AS1	NARF	hsa-miR-421
M2	SAPCD1-AS1	NDFIP1	hsa-miR-421
M2	SAPCD1-AS1	NEGR1	hsa-miR-421
M2	SAPCD1-AS1	NPTN	hsa-miR-421
M2	SAPCD1-AS1	OPA1	hsa-miR-421
M2	SAPCD1-AS1	OPTN	hsa-miR-421
M2	SAPCD1-AS1	OXR1	hsa-miR-421
M2	SAPCD1-AS1	PAPOLG	hsa-miR-421
M2	SAPCD1-AS1	PDK3	hsa-miR-421
M2	SAPCD1-AS1	PDPK1	hsa-miR-421
M2	SAPCD1-AS1	PHTF2	hsa-miR-421
M2	SAPCD1-AS1	PLCXD3	hsa-miR-421
M2	SAPCD1-AS1	PLXNC1	hsa-miR-421
M2	SAPCD1-AS1	PMEPA1	hsa-miR-421
M2	SAPCD1-AS1	PNMA1	hsa-miR-421
M2	SAPCD1-AS1	PPP2R2C	hsa-miR-421
M2	SAPCD1-AS1	PPTC7	hsa-miR-421
M2	SAPCD1-AS1	PRICKLE2	hsa-miR-421
M2	SAPCD1-AS1	RAB26	hsa-miR-421
M2	SAPCD1-AS1	RAB6B	hsa-miR-421
M2	SAPCD1-AS1	RANGAP1	hsa-miR-421
M2	SAPCD1-AS1	RFC5	hsa-miR-421
M2	SAPCD1-AS1	RGMB	hsa-miR-421
M2	SAPCD1-AS1	RORB	hsa-miR-421
M2	SAPCD1-AS1	RRP15	hsa-miR-421
M2	SAPCD1-AS1	RSBN1L	hsa-miR-421
M2	SAPCD1-AS1	SACM1L	hsa-miR-421
M2	SAPCD1-AS1	SAP30L	hsa-miR-421
M2	SAPCD1-AS1	SBNO1	hsa-miR-421
M2	SAPCD1-AS1	SERTAD4	hsa-miR-421
M2	SAPCD1-AS1	SGIP1	hsa-miR-421
M2	SAPCD1-AS1	SGPP1	hsa-miR-421
M2	SAPCD1-AS1	SLC25A36	hsa-miR-421
M2	SAPCD1-AS1	SLC36A4	hsa-miR-421
M2	SAPCD1-AS1	SNAP25	hsa-miR-421
M2	SAPCD1-AS1	STRBP	hsa-miR-421
M2	SAPCD1-AS1	SV2A	hsa-miR-421
M2	SAPCD1-AS1	SYT1	hsa-miR-421
M2	SAPCD1-AS1	SYT4	hsa-miR-421
M2	SAPCD1-AS1	TBL1XR1	hsa-miR-421
M2	SAPCD1-AS1	TCF20	hsa-miR-421
M2	SAPCD1-AS1	TIMM8A	hsa-miR-421
M2	SAPCD1-AS1	TLK1	hsa-miR-421
M2	SAPCD1-AS1	TMEM159	hsa-miR-421
M2	SAPCD1-AS1	TMEM30A	hsa-miR-421
M2	SAPCD1-AS1	TOMM20	hsa-miR-421
M2	SAPCD1-AS1	TOMM34	hsa-miR-421
M2	SAPCD1-AS1	TRIM71	hsa-miR-421
M2	SAPCD1-AS1	TSC22D3	hsa-miR-421
M2	SAPCD1-AS1	TUBB	hsa-miR-421
M2	SAPCD1-AS1	UBE2B	hsa-miR-421
M2	SAPCD1-AS1	UHMK1	hsa-miR-421
M2	SAPCD1-AS1	VAT1L	hsa-miR-421
M2	SAPCD1-AS1	WDR7	hsa-miR-421
M2	SAPCD1-AS1	YDJC	hsa-miR-421
M2	SAPCD1-AS1	ZFP64	hsa-miR-421
M2	SAPCD1-AS1	ZFYVE9	hsa-miR-421
M2	SAPCD1-AS1	ZMAT3	hsa-miR-421
M2	SBF2-AS1	BRI3BP	hsa-miR-3167
M2	SBF2-AS1	HTR7	hsa-miR-3167
M2	SBF2-AS1	KIAA0895	hsa-miR-3167
M2	SBF2-AS1	TOMM20	hsa-miR-3167
M2	SBF2-AS1	VPS4A	hsa-miR-3167
M3	FENDRR	CDK2	hsa-miR-4705
M3	FENDRR	FAM60A	hsa-miR-4705
M3	FENDRR	FZD6	hsa-miR-4705
M3	FENDRR	HERPUD1	hsa-miR-4705
M3	FENDRR	MCL1	hsa-miR-4705
M3	FENDRR	MGP	hsa-miR-4705
M3	FENDRR	MIDN	hsa-miR-4705
M3	FENDRR	NABP1	hsa-miR-4705
M3	FENDRR	SIK1	hsa-miR-4705
M3	GAS5	ADAMTS9	hsa-miR-3609
M3	GAS5	BTG2	hsa-miR-3609
M3	GAS5	C1RL	hsa-miR-3167
M3	GAS5	C8orf4	hsa-miR-3167
M3	GAS5	CD274	hsa-miR-3609
M3	GAS5	CD59	hsa-miR-3609
M3	GAS5	CHSY1	hsa-miR-3609
M3	GAS5	EMP2	hsa-miR-3167
M3	GAS5	FAM129A	hsa-miR-3609
M3	GAS5	HIF1A	hsa-miR-3609
M3	GAS5	HIPK3	hsa-miR-3609
M3	GAS5	KLF6	hsa-miR-3609
M3	GAS5	MAOB	hsa-miR-3167
M3	GAS5	MIDN	hsa-miR-3609
M3	GAS5	NEDD9	hsa-miR-3609
M3	GAS5	PFKFB3	hsa-miR-3609
M3	GAS5	PLEKHG2	hsa-miR-3167
M3	GAS5	RAB11FIP1	hsa-miR-3609
M3	GAS5	RHOC	hsa-miR-3609
M3	GAS5	S100A11	hsa-miR-3609
M3	GAS5	SGMS2	hsa-miR-3609
M3	GAS5	SIK1	hsa-miR-3609
M3	GAS5	SOD2	hsa-miR-3609
M3	GAS5	STC2	hsa-miR-3609
M3	GAS5	THBS1	hsa-miR-3609
M3	GAS5	TNFAIP3	hsa-miR-3609
M3	GAS5	TRIP10	hsa-miR-3609
M3	GAS5	TSR1	hsa-miR-3609
M3	GAS5	ZC3HAV1	hsa-miR-3609
M3	LINC00963	ADAM9	hsa-miR-421
M3	LINC00963	ANO6	hsa-miR-421
M3	LINC00963	ARHGAP29	hsa-miR-421
M3	LINC00963	BTG2	hsa-miR-421
M3	LINC00963	CD276	hsa-miR-421
M3	LINC00963	CEBPB	hsa-miR-421
M3	LINC00963	CEBPD	hsa-miR-421
M3	LINC00963	COL4A1	hsa-miR-421
M3	LINC00963	CRIM1	hsa-miR-421
M3	LINC00963	CSNK1A1	hsa-miR-421
M3	LINC00963	DSC2	hsa-miR-421
M3	LINC00963	EIF4A1	hsa-miR-421
M3	LINC00963	ELL	hsa-miR-421
M3	LINC00963	ELL2	hsa-miR-421
M3	LINC00963	ERLIN1	hsa-miR-421
M3	LINC00963	FNIP2	hsa-miR-421
M3	LINC00963	GADD45A	hsa-miR-421
M3	LINC00963	GNAI3	hsa-miR-421
M3	LINC00963	KLF11	hsa-miR-421
M3	LINC00963	MBNL1	hsa-miR-421
M3	LINC00963	MIDN	hsa-miR-421
M3	LINC00963	MTHFD2	hsa-miR-421
M3	LINC00963	NAA50	hsa-miR-421
M3	LINC00963	NABP1	hsa-miR-421
M3	LINC00963	NEDD9	hsa-miR-421
M3	LINC00963	NXN	hsa-miR-421
M3	LINC00963	PAPSS2	hsa-miR-421
M3	LINC00963	PXN	hsa-miR-421
M3	LINC00963	RAB11FIP1	hsa-miR-421
M3	LINC00963	RNF149	hsa-miR-421
M3	LINC00963	SERPINE1	hsa-miR-421
M3	LINC00963	SLC3A2	hsa-miR-421
M3	LINC00963	SOD2	hsa-miR-421
M3	LINC00963	TACC1	hsa-miR-421
M3	LINC00963	TM4SF1	hsa-miR-421
M3	LINC00963	TNKS1BP1	hsa-miR-421
M3	LINC00963	TRAM2	hsa-miR-421
M3	LINC00963	TSR1	hsa-miR-421
M3	LINC00963	TXNRD1	hsa-miR-421
M3	LINC00963	VMP1	hsa-miR-421
M3	LINC00963	YTHDF1	hsa-miR-421
M3	LINC00963	ZNF219	hsa-miR-421
M3	SNHG1	ADAM9	hsa-miR-421
M3	SNHG1	ANO6	hsa-miR-421
M3	SNHG1	ARHGAP29	hsa-miR-421
M3	SNHG1	BTG2	hsa-miR-421
M3	SNHG1	CD276	hsa-miR-421
M3	SNHG1	CDK2	hsa-miR-4705
M3	SNHG1	CEBPB	hsa-miR-421
M3	SNHG1	CEBPD	hsa-miR-421
M3	SNHG1	COL4A1	hsa-miR-421
M3	SNHG1	CRIM1	hsa-miR-421
M3	SNHG1	CSNK1A1	hsa-miR-421
M3	SNHG1	DSC2	hsa-miR-421
M3	SNHG1	EIF4A1	hsa-miR-421
M3	SNHG1	ELL	hsa-miR-421
M3	SNHG1	ELL2	hsa-miR-421
M3	SNHG1	ERLIN1	hsa-miR-421
M3	SNHG1	FAM60A	hsa-miR-4705
M3	SNHG1	FNIP2	hsa-miR-421
M3	SNHG1	FZD6	hsa-miR-4705
M3	SNHG1	GADD45A	hsa-miR-421
M3	SNHG1	GNAI3	hsa-miR-421
M3	SNHG1	HERPUD1	hsa-miR-4705
M3	SNHG1	KLF11	hsa-miR-421
M3	SNHG1	MBNL1	hsa-miR-421
M3	SNHG1	MCL1	hsa-miR-4705
M3	SNHG1	MGP	hsa-miR-4705
M3	SNHG1	MIDN	hsa-miR-421;hsa-miR-4705
M3	SNHG1	MTHFD2	hsa-miR-421
M3	SNHG1	NAA50	hsa-miR-421
M3	SNHG1	NABP1	hsa-miR-4705;hsa-miR-421
M3	SNHG1	NEDD9	hsa-miR-421
M3	SNHG1	NXN	hsa-miR-421
M3	SNHG1	PAPSS2	hsa-miR-421
M3	SNHG1	PXN	hsa-miR-421
M3	SNHG1	RAB11FIP1	hsa-miR-421
M3	SNHG1	RNF149	hsa-miR-421
M3	SNHG1	SERPINE1	hsa-miR-421
M3	SNHG1	SIK1	hsa-miR-4705
M3	SNHG1	SLC3A2	hsa-miR-421
M3	SNHG1	SOD2	hsa-miR-421
M3	SNHG1	TACC1	hsa-miR-421
M3	SNHG1	TM4SF1	hsa-miR-421
M3	SNHG1	TNKS1BP1	hsa-miR-421
M3	SNHG1	TRAM2	hsa-miR-421
M3	SNHG1	TSR1	hsa-miR-421
M3	SNHG1	TXNRD1	hsa-miR-421
M3	SNHG1	VMP1	hsa-miR-421
M3	SNHG1	YTHDF1	hsa-miR-421
M3	SNHG1	ZNF219	hsa-miR-421
M3	SNHG16	ADAM9	hsa-miR-421
M3	SNHG16	ANO6	hsa-miR-421
M3	SNHG16	ARHGAP29	hsa-miR-421
M3	SNHG16	BTBD19	hsa-miR-1267
M3	SNHG16	BTG2	hsa-miR-421
M3	SNHG16	CD276	hsa-miR-421
M3	SNHG16	CEBPB	hsa-miR-421
M3	SNHG16	CEBPD	hsa-miR-421
M3	SNHG16	COL4A1	hsa-miR-421
M3	SNHG16	CRIM1	hsa-miR-421
M3	SNHG16	CSNK1A1	hsa-miR-421
M3	SNHG16	DSC2	hsa-miR-421
M3	SNHG16	EIF4A1	hsa-miR-421
M3	SNHG16	ELL	hsa-miR-421
M3	SNHG16	ELL2	hsa-miR-421
M3	SNHG16	ERLIN1	hsa-miR-421
M3	SNHG16	FNIP2	hsa-miR-421
M3	SNHG16	GADD45A	hsa-miR-421
M3	SNHG16	GNAI3	hsa-miR-421
M3	SNHG16	HIPK3	hsa-miR-1267
M3	SNHG16	ICAM1	hsa-miR-1267
M3	SNHG16	KLF11	hsa-miR-421
M3	SNHG16	MBNL1	hsa-miR-421
M3	SNHG16	MIDN	hsa-miR-421
M3	SNHG16	MTHFD2	hsa-miR-421
M3	SNHG16	NAA50	hsa-miR-421
M3	SNHG16	NABP1	hsa-miR-421
M3	SNHG16	NEDD9	hsa-miR-421
M3	SNHG16	NXN	hsa-miR-421
M3	SNHG16	PAPSS2	hsa-miR-421
M3	SNHG16	PIM1	hsa-miR-1267
M3	SNHG16	PLSCR1	hsa-miR-1267
M3	SNHG16	PXN	hsa-miR-421
M3	SNHG16	RAB11FIP1	hsa-miR-421
M3	SNHG16	RNF149	hsa-miR-421
M3	SNHG16	SERP1	hsa-miR-1267
M3	SNHG16	SERPINE1	hsa-miR-421
M3	SNHG16	SLC1A5	hsa-miR-1267
M3	SNHG16	SLC3A2	hsa-miR-421
M3	SNHG16	SOD2	hsa-miR-421
M3	SNHG16	ST3GAL1	hsa-miR-1267
M3	SNHG16	TACC1	hsa-miR-421
M3	SNHG16	TM4SF1	hsa-miR-421
M3	SNHG16	TNKS1BP1	hsa-miR-421
M3	SNHG16	TRAM2	hsa-miR-421
M3	SNHG16	TSR1	hsa-miR-421
M3	SNHG16	TXNRD1	hsa-miR-421
M3	SNHG16	VMP1	hsa-miR-421
M3	SNHG16	WEE1	hsa-miR-1267
M3	SNHG16	YTHDF1	hsa-miR-421
M3	SNHG16	ZNF219	hsa-miR-421
M4	CASC7	ANKRD10	hsa-miR-573
M4	CASC7	DDX17	hsa-miR-573
M4	CASC7	PTOV1	hsa-miR-573
M4	CTB-89H12.4	AGO1	hsa-miR-421
M4	CTB-89H12.4	AGO4	hsa-miR-421
M4	CTB-89H12.4	ANKS1B	hsa-miR-421
M4	CTB-89H12.4	CASP2	hsa-miR-421
M4	CTB-89H12.4	CEP78	hsa-miR-421
M4	CTB-89H12.4	DDX17	hsa-miR-421
M4	CTB-89H12.4	GIGYF1	hsa-miR-3609;hsa-miR-421
M4	CTB-89H12.4	HNRNPA2B1	hsa-miR-421
M4	CTB-89H12.4	LIN7C	hsa-miR-421
M4	CTB-89H12.4	MED17	hsa-miR-3609
M4	CTB-89H12.4	MED28	hsa-miR-421
M4	CTB-89H12.4	RBM12B	hsa-miR-3609
M4	CTB-89H12.4	RBM14	hsa-miR-421
M4	CTB-89H12.4	SF1	hsa-miR-421
M4	CTB-89H12.4	SRSF11	hsa-miR-3609
M4	CTB-89H12.4	TAS2R50	hsa-miR-421
M4	CTB-89H12.4	TNRC6A	hsa-miR-421
M4	CTB-89H12.4	TNRC6C	hsa-miR-421
M4	CTB-89H12.4	TPD52L2	hsa-miR-421
M4	CTB-89H12.4	TPP1	hsa-miR-421
M4	CTB-89H12.4	UBE2G2	hsa-miR-421
M4	CTB-89H12.4	UBN2	hsa-miR-421
M4	CTB-89H12.4	ZC3H11A	hsa-miR-421
M4	CTB-89H12.4	ZCCHC11	hsa-miR-421
M4	CTB-89H12.4	ZNF207	hsa-miR-421
M4	CTB-89H12.4	ZNF404	hsa-miR-421
M4	CTB-89H12.4	ZXDA	hsa-miR-421
M4	CTC-444N24.11	HNRNPH3	hsa-miR-4705
M4	CTC-444N24.11	MED28	hsa-miR-4705
M4	CTC-444N24.11	PHF10	hsa-miR-4705
M4	CTC-444N24.11	PPWD1	hsa-miR-4705
M4	CTC-444N24.11	PTCD3	hsa-miR-4705
M4	CTC-444N24.11	RBM28	hsa-miR-4705
M4	CTC-444N24.11	TNRC6A	hsa-miR-4705
M4	CTC-444N24.11	U2AF1	hsa-miR-4705
M4	HNRNPU-AS1	HNRNPH3	hsa-miR-4705
M4	HNRNPU-AS1	MED28	hsa-miR-4705
M4	HNRNPU-AS1	PHF10	hsa-miR-4705
M4	HNRNPU-AS1	PPWD1	hsa-miR-4705
M4	HNRNPU-AS1	PTCD3	hsa-miR-4705
M4	HNRNPU-AS1	RBM28	hsa-miR-4705
M4	HNRNPU-AS1	TNRC6A	hsa-miR-4705
M4	HNRNPU-AS1	U2AF1	hsa-miR-4705
M4	KB-318B8.7	AGO1	hsa-miR-421
M4	KB-318B8.7	AGO4	hsa-miR-421
M4	KB-318B8.7	ANKS1B	hsa-miR-421
M4	KB-318B8.7	CASP2	hsa-miR-421
M4	KB-318B8.7	CEP78	hsa-miR-421
M4	KB-318B8.7	DDX17	hsa-miR-421
M4	KB-318B8.7	GIGYF1	hsa-miR-421
M4	KB-318B8.7	HNRNPA2B1	hsa-miR-421
M4	KB-318B8.7	LIN7C	hsa-miR-421
M4	KB-318B8.7	MED28	hsa-miR-421
M4	KB-318B8.7	RBM14	hsa-miR-421
M4	KB-318B8.7	SF1	hsa-miR-421
M4	KB-318B8.7	TAS2R50	hsa-miR-421
M4	KB-318B8.7	TNRC6A	hsa-miR-421
M4	KB-318B8.7	TNRC6C	hsa-miR-421
M4	KB-318B8.7	TPD52L2	hsa-miR-421
M4	KB-318B8.7	TPP1	hsa-miR-421
M4	KB-318B8.7	UBE2G2	hsa-miR-421
M4	KB-318B8.7	UBN2	hsa-miR-421
M4	KB-318B8.7	ZC3H11A	hsa-miR-421
M4	KB-318B8.7	ZCCHC11	hsa-miR-421
M4	KB-318B8.7	ZNF207	hsa-miR-421
M4	KB-318B8.7	ZNF404	hsa-miR-421
M4	KB-318B8.7	ZXDA	hsa-miR-421
M4	KCNQ1OT1	CDC42BPA	hsa-miR-1299
M4	KCNQ1OT1	HNRNPH3	hsa-miR-4705
M4	KCNQ1OT1	MDC1	hsa-miR-1299
M4	KCNQ1OT1	MED28	hsa-miR-4705
M4	KCNQ1OT1	PHF10	hsa-miR-4705
M4	KCNQ1OT1	PPWD1	hsa-miR-4705
M4	KCNQ1OT1	PTCD3	hsa-miR-4705
M4	KCNQ1OT1	RBM28	hsa-miR-4705
M4	KCNQ1OT1	TNRC6A	hsa-miR-4705
M4	KCNQ1OT1	U2AF1	hsa-miR-4705
M4	MALAT1	AGO1	hsa-miR-421
M4	MALAT1	AGO4	hsa-miR-421
M4	MALAT1	ANKRD10	hsa-miR-573
M4	MALAT1	ANKS1B	hsa-miR-421
M4	MALAT1	CASP2	hsa-miR-421;hsa-miR-621
M4	MALAT1	CEP78	hsa-miR-421
M4	MALAT1	DDX17	hsa-miR-573;hsa-miR-421
M4	MALAT1	GIGYF1	hsa-miR-421
M4	MALAT1	HNRNPA2B1	hsa-miR-421
M4	MALAT1	HNRNPH3	hsa-miR-4705
M4	MALAT1	IL11RA	hsa-miR-3687
M4	MALAT1	LENG8	hsa-miR-3687
M4	MALAT1	LIN7C	hsa-miR-421
M4	MALAT1	MED28	hsa-miR-421;hsa-miR-4705
M4	MALAT1	PHF10	hsa-miR-4705;hsa-miR-1267
M4	MALAT1	PPWD1	hsa-miR-4705
M4	MALAT1	PTCD3	hsa-miR-4705;hsa-miR-1267
M4	MALAT1	PTOV1	hsa-miR-573
M4	MALAT1	RBM14	hsa-miR-421
M4	MALAT1	RBM28	hsa-miR-4705
M4	MALAT1	SCLY	hsa-miR-3687
M4	MALAT1	SF1	hsa-miR-421
M4	MALAT1	TAS2R50	hsa-miR-421
M4	MALAT1	TNRC6A	hsa-miR-421;hsa-miR-4705
M4	MALAT1	TNRC6C	hsa-miR-421
M4	MALAT1	TPD52L2	hsa-miR-421
M4	MALAT1	TPP1	hsa-miR-421
M4	MALAT1	U2AF1	hsa-miR-4705
M4	MALAT1	UBE2G2	hsa-miR-1267;hsa-miR-421
M4	MALAT1	UBN2	hsa-miR-421
M4	MALAT1	ZC3H11A	hsa-miR-421
M4	MALAT1	ZCCHC11	hsa-miR-421
M4	MALAT1	ZNF207	hsa-miR-421
M4	MALAT1	ZNF404	hsa-miR-421
M4	MALAT1	ZXDA	hsa-miR-421
M4	NEAT1	AGO1	hsa-miR-421
M4	NEAT1	AGO4	hsa-miR-421
M4	NEAT1	ANKRD10	hsa-miR-573
M4	NEAT1	ANKS1B	hsa-miR-421
M4	NEAT1	CASP2	hsa-miR-421;hsa-miR-621
M4	NEAT1	CDC42BPA	hsa-miR-1299
M4	NEAT1	CEP78	hsa-miR-421
M4	NEAT1	DDX17	hsa-miR-573;hsa-miR-421
M4	NEAT1	GIGYF1	hsa-miR-3609;hsa-miR-421
M4	NEAT1	HNRNPA2B1	hsa-miR-421
M4	NEAT1	HNRNPH3	hsa-miR-4705
M4	NEAT1	LIN7C	hsa-miR-421
M4	NEAT1	MDC1	hsa-miR-1299
M4	NEAT1	MED17	hsa-miR-3609
M4	NEAT1	MED28	hsa-miR-421;hsa-miR-4705
M4	NEAT1	PHF10	hsa-miR-4705;hsa-miR-1267
M4	NEAT1	PPWD1	hsa-miR-4705
M4	NEAT1	PTCD3	hsa-miR-1267;hsa-miR-4705
M4	NEAT1	PTOV1	hsa-miR-573
M4	NEAT1	RBM12B	hsa-miR-3609
M4	NEAT1	RBM14	hsa-miR-421
M4	NEAT1	RBM28	hsa-miR-4705
M4	NEAT1	SF1	hsa-miR-421
M4	NEAT1	SRSF11	hsa-miR-3609
M4	NEAT1	TAS2R50	hsa-miR-421
M4	NEAT1	TNRC6A	hsa-miR-4705;hsa-miR-421
M4	NEAT1	TNRC6C	hsa-miR-421
M4	NEAT1	TPD52L2	hsa-miR-421
M4	NEAT1	TPP1	hsa-miR-421
M4	NEAT1	U2AF1	hsa-miR-4705
M4	NEAT1	UBE2G2	hsa-miR-421;hsa-miR-1267
M4	NEAT1	UBN2	hsa-miR-421
M4	NEAT1	ZC3H11A	hsa-miR-421
M4	NEAT1	ZCCHC11	hsa-miR-421
M4	NEAT1	ZNF207	hsa-miR-421
M4	NEAT1	ZNF404	hsa-miR-421
M4	NEAT1	ZXDA	hsa-miR-421
M4	PDXDC2P	AGO1	hsa-miR-421
M4	PDXDC2P	AGO4	hsa-miR-421
M4	PDXDC2P	ANKS1B	hsa-miR-421
M4	PDXDC2P	CASP2	hsa-miR-421
M4	PDXDC2P	CEP78	hsa-miR-421
M4	PDXDC2P	DDX17	hsa-miR-421
M4	PDXDC2P	GIGYF1	hsa-miR-421
M4	PDXDC2P	HNRNPA2B1	hsa-miR-421
M4	PDXDC2P	LIN7C	hsa-miR-421
M4	PDXDC2P	MED28	hsa-miR-421
M4	PDXDC2P	RBM14	hsa-miR-421
M4	PDXDC2P	SF1	hsa-miR-421
M4	PDXDC2P	TAS2R50	hsa-miR-421
M4	PDXDC2P	TNRC6A	hsa-miR-421
M4	PDXDC2P	TNRC6C	hsa-miR-421
M4	PDXDC2P	TPD52L2	hsa-miR-421
M4	PDXDC2P	TPP1	hsa-miR-421
M4	PDXDC2P	UBE2G2	hsa-miR-421
M4	PDXDC2P	UBN2	hsa-miR-421
M4	PDXDC2P	ZC3H11A	hsa-miR-421
M4	PDXDC2P	ZCCHC11	hsa-miR-421
M4	PDXDC2P	ZNF207	hsa-miR-421
M4	PDXDC2P	ZNF404	hsa-miR-421
M4	PDXDC2P	ZXDA	hsa-miR-421
M4	RP11-712P20.2	CDC42BPA	hsa-miR-1299
M4	RP11-712P20.2	MDC1	hsa-miR-1299
M5	AC144652.1	CDK6	hsa-miR-4705
M5	AC144652.1	CHD7	hsa-miR-4705
M5	AC144652.1	FSCN1	hsa-miR-4705
M5	AC144652.1	HN1L	hsa-miR-4705
M5	AC144652.1	KHNYN	hsa-miR-4705
M5	AC144652.1	LBR	hsa-miR-4705
M5	AC144652.1	MYO6	hsa-miR-4705
M5	AC144652.1	SDE2	hsa-miR-4705
M5	AC144652.1	SEC11A	hsa-miR-4705
M5	AC144652.1	SMARCC1	hsa-miR-4705
M5	AC144652.1	TNC	hsa-miR-4705
M5	AC144652.1	USP1	hsa-miR-4705
M5	CTD-2555O16.2	ABCG2	hsa-miR-3167
M5	CTD-2555O16.2	AGAP1	hsa-miR-3167
M5	CTD-2555O16.2	MAT2A	hsa-miR-3167
M5	CTD-2555O16.2	METTL16	hsa-miR-3167
M5	CTD-2555O16.2	RFWD3	hsa-miR-3167
M5	LINC00938	CTNNA1	hsa-miR-573
M5	LINC00938	GPR107	hsa-miR-573
M5	LINC00938	PHIP	hsa-miR-573
M5	LINC00938	PRDX1	hsa-miR-573
M5	LINC00938	SYT9	hsa-miR-573
M5	LINC00938	VAT1	hsa-miR-573
M5	RP11-182L21.6	EEF1D	hsa-miR-3687
M5	RP11-182L21.6	HMGCL	hsa-miR-3687
M5	RP11-182L21.6	HNRNPH1	hsa-miR-3687
M5	RP11-182L21.6	HNRNPUL1	hsa-miR-3687
M5	RP11-182L21.6	KIAA0355	hsa-miR-3687
M5	RP11-182L21.6	MAP4	hsa-miR-3687
M5	RP11-98I9.4	AP3B1	hsa-miR-421
M5	RP11-98I9.4	APBB2	hsa-miR-421
M5	RP11-98I9.4	ATAD2B	hsa-miR-421
M5	RP11-98I9.4	ATM	hsa-miR-421
M5	RP11-98I9.4	BACH2	hsa-miR-421
M5	RP11-98I9.4	BVES	hsa-miR-421
M5	RP11-98I9.4	CAST	hsa-miR-421
M5	RP11-98I9.4	CD109	hsa-miR-421
M5	RP11-98I9.4	CD226	hsa-miR-421
M5	RP11-98I9.4	CDC73	hsa-miR-421
M5	RP11-98I9.4	CDK6	hsa-miR-421
M5	RP11-98I9.4	CHD7	hsa-miR-421
M5	RP11-98I9.4	COA4	hsa-miR-421
M5	RP11-98I9.4	CTNNA1	hsa-miR-421
M5	RP11-98I9.4	DEK	hsa-miR-421
M5	RP11-98I9.4	DPF2	hsa-miR-421
M5	RP11-98I9.4	DUSP16	hsa-miR-421
M5	RP11-98I9.4	EEF1A1	hsa-miR-421
M5	RP11-98I9.4	ELK4	hsa-miR-421
M5	RP11-98I9.4	FAM214A	hsa-miR-421
M5	RP11-98I9.4	FAM84B	hsa-miR-421
M5	RP11-98I9.4	FCHSD2	hsa-miR-421
M5	RP11-98I9.4	FDXR	hsa-miR-421
M5	RP11-98I9.4	FOXO4	hsa-miR-421
M5	RP11-98I9.4	HAT1	hsa-miR-421
M5	RP11-98I9.4	HIPK2	hsa-miR-421
M5	RP11-98I9.4	HNRNPUL1	hsa-miR-421
M5	RP11-98I9.4	KIAA1958	hsa-miR-421
M5	RP11-98I9.4	KIF1C	hsa-miR-421
M5	RP11-98I9.4	LBR	hsa-miR-421
M5	RP11-98I9.4	LITAF	hsa-miR-421
M5	RP11-98I9.4	LZIC	hsa-miR-421
M5	RP11-98I9.4	MAT2A	hsa-miR-421
M5	RP11-98I9.4	MESDC2	hsa-miR-421
M5	RP11-98I9.4	MITF	hsa-miR-421
M5	RP11-98I9.4	MTF1	hsa-miR-421
M5	RP11-98I9.4	NPC1	hsa-miR-421
M5	RP11-98I9.4	NUP37	hsa-miR-421
M5	RP11-98I9.4	PAIP2B	hsa-miR-421
M5	RP11-98I9.4	PICALM	hsa-miR-421
M5	RP11-98I9.4	PMAIP1	hsa-miR-421
M5	RP11-98I9.4	PMP22	hsa-miR-421
M5	RP11-98I9.4	PRDX1	hsa-miR-421
M5	RP11-98I9.4	PRKAA1	hsa-miR-421
M5	RP11-98I9.4	QKI	hsa-miR-421
M5	RP11-98I9.4	RAB21	hsa-miR-421
M5	RP11-98I9.4	RSPRY1	hsa-miR-421
M5	RP11-98I9.4	SCD	hsa-miR-421
M5	RP11-98I9.4	SH3BP4	hsa-miR-421
M5	RP11-98I9.4	SLC35F5	hsa-miR-421
M5	RP11-98I9.4	SPATA13	hsa-miR-421
M5	RP11-98I9.4	SRP9	hsa-miR-421
M5	RP11-98I9.4	SS18	hsa-miR-421
M5	RP11-98I9.4	TMEM189	hsa-miR-421
M5	RP11-98I9.4	URI1	hsa-miR-421
M5	RP11-98I9.4	USP1	hsa-miR-421
M5	RP11-98I9.4	USP47	hsa-miR-421
M5	RP11-98I9.4	VEZF1	hsa-miR-421
M5	RP11-98I9.4	VIMP	hsa-miR-421
M5	RP11-98I9.4	WDFY2	hsa-miR-421
M5	RP11-98I9.4	ZNF850	hsa-miR-421
M6	COX10-AS1	ALG1	hsa-miR-3167
M6	COX10-AS1	CALM2	hsa-miR-3167
M6	COX10-AS1	RPP25	hsa-miR-3167
M6	LINC00657	ABAT	hsa-miR-421
M6	LINC00657	ABCC12	hsa-miR-4705
M6	LINC00657	AMACR	hsa-miR-4705
M6	LINC00657	AP1G1	hsa-miR-421
M6	LINC00657	APPBP2	hsa-miR-421
M6	LINC00657	APPL1	hsa-miR-421
M6	LINC00657	ARG2	hsa-miR-1299
M6	LINC00657	ARMC8	hsa-miR-421
M6	LINC00657	ARX	hsa-miR-421
M6	LINC00657	ASB8	hsa-miR-1299
M6	LINC00657	ATXN3	hsa-miR-421
M6	LINC00657	BEND6	hsa-miR-1299
M6	LINC00657	C15orf61	hsa-miR-421
M6	LINC00657	C3orf14	hsa-miR-421
M6	LINC00657	CDC37	hsa-miR-421
M6	LINC00657	CHCHD7	hsa-miR-4705
M6	LINC00657	CISD1	hsa-miR-421
M6	LINC00657	CMAS	hsa-miR-421
M6	LINC00657	CNIH4	hsa-miR-421
M6	LINC00657	CSNK2A1	hsa-miR-4705
M6	LINC00657	DOK4	hsa-miR-421
M6	LINC00657	DUSP12	hsa-miR-4705
M6	LINC00657	ELAVL2	hsa-miR-421
M6	LINC00657	ENY2	hsa-miR-421
M6	LINC00657	FAM134A	hsa-miR-421
M6	LINC00657	FAM168B	hsa-miR-421
M6	LINC00657	FBXW11	hsa-miR-421;hsa-miR-1299
M6	LINC00657	FGF13	hsa-miR-421
M6	LINC00657	GEMIN6	hsa-miR-421
M6	LINC00657	GFOD2	hsa-miR-421
M6	LINC00657	GLB1	hsa-miR-421
M6	LINC00657	GLRA2	hsa-miR-421
M6	LINC00657	GSKIP	hsa-miR-421
M6	LINC00657	GTF2H1	hsa-miR-1299
M6	LINC00657	HK1	hsa-miR-421
M6	LINC00657	HLCS	hsa-miR-421
M6	LINC00657	HNRNPA0	hsa-miR-421
M6	LINC00657	IARS	hsa-miR-4705
M6	LINC00657	IPO7	hsa-miR-421
M6	LINC00657	KDM1A	hsa-miR-1299
M6	LINC00657	KIFAP3	hsa-miR-4705
M6	LINC00657	KPNA4	hsa-miR-421
M6	LINC00657	LPGAT1	hsa-miR-421
M6	LINC00657	LRMP	hsa-miR-1299
M6	LINC00657	MAZ	hsa-miR-421
M6	LINC00657	MED4	hsa-miR-421
M6	LINC00657	NBN	hsa-miR-1299
M6	LINC00657	NCAPG2	hsa-miR-4705
M6	LINC00657	NDC1	hsa-miR-421
M6	LINC00657	NDUFS1	hsa-miR-421
M6	LINC00657	NUP155	hsa-miR-1299
M6	LINC00657	OCIAD1	hsa-miR-421
M6	LINC00657	PACRGL	hsa-miR-421
M6	LINC00657	PAM	hsa-miR-421
M6	LINC00657	PANK2	hsa-miR-421
M6	LINC00657	PEX5	hsa-miR-421
M6	LINC00657	PGK1	hsa-miR-421
M6	LINC00657	PPP1R11	hsa-miR-1299
M6	LINC00657	PRC1	hsa-miR-4705
M6	LINC00657	RAB3GAP1	hsa-miR-1299
M6	LINC00657	RACGAP1	hsa-miR-421
M6	LINC00657	RASA1	hsa-miR-421
M6	LINC00657	RBBP7	hsa-miR-421
M6	LINC00657	RCAN2	hsa-miR-1299
M6	LINC00657	RPS6KA3	hsa-miR-421
M6	LINC00657	RRAGB	hsa-miR-421
M6	LINC00657	SDAD1	hsa-miR-4705
M6	LINC00657	SEPHS2	hsa-miR-421
M6	LINC00657	SLC25A12	hsa-miR-421
M6	LINC00657	SLC4A7	hsa-miR-421
M6	LINC00657	SLC9A6	hsa-miR-421
M6	LINC00657	SOD1	hsa-miR-1299
M6	LINC00657	SPINT2	hsa-miR-421
M6	LINC00657	SPIRE1	hsa-miR-421
M6	LINC00657	SSBP2	hsa-miR-1299
M6	LINC00657	STRIP2	hsa-miR-421
M6	LINC00657	TBC1D9	hsa-miR-421
M6	LINC00657	TMEM68	hsa-miR-4705
M6	LINC00657	TOMM70A	hsa-miR-421
M6	LINC00657	TUBA1B	hsa-miR-421
M6	LINC00657	TUBB2A	hsa-miR-421
M6	LINC00657	UBB	hsa-miR-1299
M6	LINC00657	UBBP4	hsa-miR-1299
M6	LINC00657	UBE2T	hsa-miR-421
M6	LINC00657	XIAP	hsa-miR-421
M6	LINC00657	YTHDF2	hsa-miR-421
M6	LINC00657	ZDHHC7	hsa-miR-421
M6	LINC00657	ZNF284	hsa-miR-421
M6	RPPH1	CAND1	hsa-miR-1267
M6	RPPH1	CUL2	hsa-miR-1267
M6	RPPH1	DCTN6	hsa-miR-1267
M6	RPPH1	DEPDC5	hsa-miR-1267
M6	RPPH1	ESRRA	hsa-miR-1267
M6	RPPH1	HIST1H2BG	hsa-miR-1267
M6	RPPH1	LDHA	hsa-miR-1267
M6	RPPH1	MAZ	hsa-miR-1267
M6	RPPH1	MTO1	hsa-miR-1267
M6	RPPH1	OLA1	hsa-miR-1267
M6	RPPH1	PARVB	hsa-miR-1267
M6	RPPH1	RACGAP1	hsa-miR-1267
M6	RPPH1	RNF170	hsa-miR-1267
M6	RPPH1	SCCPDH	hsa-miR-1267
M6	RPPH1	SLC25A12	hsa-miR-1267
M6	RPPH1	TIMM50	hsa-miR-1267
M6	RPPH1	UCHL1	hsa-miR-1267
M6	SLC25A5-AS1	ALG1	hsa-miR-3167
M6	SLC25A5-AS1	CALM2	hsa-miR-3167
M6	SLC25A5-AS1	RPP25	hsa-miR-3167
M7	CTD-2047H16.4	EPB41L1	hsa-miR-3167
M7	MEG3	ATAD2	hsa-miR-4705
M7	MEG3	DZIP1	hsa-miR-4705
M7	MEG3	EPB41L1	hsa-miR-1299
M7	MEG3	IQSEC2	hsa-miR-1299
M7	MEG3	PRDM2	hsa-miR-1299
M7	MEG3	RFT1	hsa-miR-4705
M7	MEG3	RPRD2	hsa-miR-1299
M7	MEG3	SUPT7L	hsa-miR-1299
M7	MEG3	TRIM11	hsa-miR-4705
M7	MEG3	WDR19	hsa-miR-4705
M7	RP11-690I21.2	ARFGEF1	hsa-miR-1267
M7	RP11-690I21.2	MLK4	hsa-miR-1267
M7	RP5-1112D6.4	ATAD2	hsa-miR-4705
M7	RP5-1112D6.4	DZIP1	hsa-miR-4705
M7	RP5-1112D6.4	RFT1	hsa-miR-4705
M7	RP5-1112D6.4	TRIM11	hsa-miR-4705
M7	RP5-1112D6.4	WDR19	hsa-miR-4705
M8	ATP6V0E2-AS1	AGFG1	hsa-miR-421
M8	ATP6V0E2-AS1	AGPAT5	hsa-miR-421
M8	ATP6V0E2-AS1	AHNAK	hsa-miR-421
M8	ATP6V0E2-AS1	ARHGAP5	hsa-miR-421
M8	ATP6V0E2-AS1	BLOC1S5	hsa-miR-421
M8	ATP6V0E2-AS1	C10orf85	hsa-miR-421
M8	ATP6V0E2-AS1	CASP3	hsa-miR-421
M8	ATP6V0E2-AS1	CCNT1	hsa-miR-421
M8	ATP6V0E2-AS1	CD164	hsa-miR-421
M8	ATP6V0E2-AS1	CLDN1	hsa-miR-421
M8	ATP6V0E2-AS1	CPEB4	hsa-miR-421
M8	ATP6V0E2-AS1	DDX3X	hsa-miR-421
M8	ATP6V0E2-AS1	DLC1	hsa-miR-421
M8	ATP6V0E2-AS1	ECHS1	hsa-miR-421
M8	ATP6V0E2-AS1	ENAH	hsa-miR-421
M8	ATP6V0E2-AS1	ENTPD1	hsa-miR-421
M8	ATP6V0E2-AS1	EXOC5	hsa-miR-421
M8	ATP6V0E2-AS1	FAM114A2	hsa-miR-421
M8	ATP6V0E2-AS1	FAM89A	hsa-miR-421
M8	ATP6V0E2-AS1	FZD8	hsa-miR-421
M8	ATP6V0E2-AS1	G3BP1	hsa-miR-421
M8	ATP6V0E2-AS1	GAN	hsa-miR-421
M8	ATP6V0E2-AS1	GMNN	hsa-miR-421
M8	ATP6V0E2-AS1	GNAQ	hsa-miR-421
M8	ATP6V0E2-AS1	GNG12	hsa-miR-421
M8	ATP6V0E2-AS1	GSPT1	hsa-miR-421
M8	ATP6V0E2-AS1	HADHA	hsa-miR-421
M8	ATP6V0E2-AS1	HMGB2	hsa-miR-421
M8	ATP6V0E2-AS1	IFNAR2	hsa-miR-421
M8	ATP6V0E2-AS1	IL6ST	hsa-miR-421
M8	ATP6V0E2-AS1	ISY1	hsa-miR-421
M8	ATP6V0E2-AS1	ITGB5	hsa-miR-421
M8	ATP6V0E2-AS1	KDELR2	hsa-miR-421
M8	ATP6V0E2-AS1	LRRC8C	hsa-miR-421
M8	ATP6V0E2-AS1	MAP3K2	hsa-miR-421
M8	ATP6V0E2-AS1	MAPKAPK3	hsa-miR-421
M8	ATP6V0E2-AS1	MDM2	hsa-miR-421
M8	ATP6V0E2-AS1	MED13	hsa-miR-421
M8	ATP6V0E2-AS1	MEX3D	hsa-miR-421
M8	ATP6V0E2-AS1	MIER3	hsa-miR-421
M8	ATP6V0E2-AS1	MSL2	hsa-miR-421
M8	ATP6V0E2-AS1	NCBP2	hsa-miR-421
M8	ATP6V0E2-AS1	NR2F2	hsa-miR-421
M8	ATP6V0E2-AS1	NRAS	hsa-miR-421
M8	ATP6V0E2-AS1	NUDT19	hsa-miR-421
M8	ATP6V0E2-AS1	PANK3	hsa-miR-421
M8	ATP6V0E2-AS1	PCGF5	hsa-miR-421
M8	ATP6V0E2-AS1	PDE3A	hsa-miR-421
M8	ATP6V0E2-AS1	PDE4B	hsa-miR-421
M8	ATP6V0E2-AS1	PGM3	hsa-miR-421
M8	ATP6V0E2-AS1	PIGA	hsa-miR-421
M8	ATP6V0E2-AS1	PNRC1	hsa-miR-421
M8	ATP6V0E2-AS1	POLR2D	hsa-miR-421
M8	ATP6V0E2-AS1	POLR3H	hsa-miR-421
M8	ATP6V0E2-AS1	PPP1CC	hsa-miR-421
M8	ATP6V0E2-AS1	PPP2CB	hsa-miR-421
M8	ATP6V0E2-AS1	PRCP	hsa-miR-421
M8	ATP6V0E2-AS1	PRKD1	hsa-miR-421
M8	ATP6V0E2-AS1	PRRC1	hsa-miR-421
M8	ATP6V0E2-AS1	PTAR1	hsa-miR-421
M8	ATP6V0E2-AS1	REST	hsa-miR-421
M8	ATP6V0E2-AS1	RHOB	hsa-miR-421
M8	ATP6V0E2-AS1	RIPK1	hsa-miR-421
M8	ATP6V0E2-AS1	RPL18A	hsa-miR-421
M8	ATP6V0E2-AS1	RPS23	hsa-miR-421
M8	ATP6V0E2-AS1	SAMD1	hsa-miR-421
M8	ATP6V0E2-AS1	SERTAD2	hsa-miR-421
M8	ATP6V0E2-AS1	SESN3	hsa-miR-421
M8	ATP6V0E2-AS1	SF3B1	hsa-miR-421
M8	ATP6V0E2-AS1	SGPL1	hsa-miR-421
M8	ATP6V0E2-AS1	SLC16A1	hsa-miR-421
M8	ATP6V0E2-AS1	SMAD2	hsa-miR-421
M8	ATP6V0E2-AS1	SMAD4	hsa-miR-421
M8	ATP6V0E2-AS1	SMEK2	hsa-miR-421
M8	ATP6V0E2-AS1	SP3	hsa-miR-421
M8	ATP6V0E2-AS1	SRSF10	hsa-miR-421
M8	ATP6V0E2-AS1	SRSF2	hsa-miR-421
M8	ATP6V0E2-AS1	SSR3	hsa-miR-421
M8	ATP6V0E2-AS1	TAOK1	hsa-miR-421
M8	ATP6V0E2-AS1	TLR4	hsa-miR-421
M8	ATP6V0E2-AS1	TM9SF1	hsa-miR-421
M8	ATP6V0E2-AS1	TMED10	hsa-miR-421
M8	ATP6V0E2-AS1	TMEM185B	hsa-miR-421
M8	ATP6V0E2-AS1	TNKS2	hsa-miR-421
M8	ATP6V0E2-AS1	TRA2B	hsa-miR-421
M8	ATP6V0E2-AS1	WASF2	hsa-miR-421
M8	ATP6V0E2-AS1	ZBTB10	hsa-miR-421
M8	ATP6V0E2-AS1	ZC3H12C	hsa-miR-421
M8	ATP6V0E2-AS1	ZFP36L1	hsa-miR-421
M8	ATP6V0E2-AS1	ZFP36L2	hsa-miR-421
M8	ATP6V0E2-AS1	ZNF217	hsa-miR-421
M8	ATP6V0E2-AS1	ZNF264	hsa-miR-421
M8	ATP6V0E2-AS1	ZNF614	hsa-miR-421
M8	ATP6V0E2-AS1	ZNF654	hsa-miR-421
M8	ATP6V0E2-AS1	ZNF766	hsa-miR-421
M8	ATP6V0E2-AS1	ZNF845	hsa-miR-421
M8	CTD-2369P2.2	AGFG1	hsa-miR-421
M8	CTD-2369P2.2	AGPAT5	hsa-miR-421
M8	CTD-2369P2.2	AHNAK	hsa-miR-421
M8	CTD-2369P2.2	ARHGAP5	hsa-miR-421
M8	CTD-2369P2.2	BLOC1S5	hsa-miR-421
M8	CTD-2369P2.2	C10orf85	hsa-miR-421
M8	CTD-2369P2.2	CASP3	hsa-miR-421
M8	CTD-2369P2.2	CCNT1	hsa-miR-421
M8	CTD-2369P2.2	CD164	hsa-miR-421
M8	CTD-2369P2.2	CLDN1	hsa-miR-421
M8	CTD-2369P2.2	CPEB4	hsa-miR-421
M8	CTD-2369P2.2	DDX3X	hsa-miR-421
M8	CTD-2369P2.2	DLC1	hsa-miR-421
M8	CTD-2369P2.2	ECHS1	hsa-miR-421
M8	CTD-2369P2.2	ENAH	hsa-miR-421
M8	CTD-2369P2.2	ENTPD1	hsa-miR-421
M8	CTD-2369P2.2	EXOC5	hsa-miR-421
M8	CTD-2369P2.2	FAM114A2	hsa-miR-421
M8	CTD-2369P2.2	FAM89A	hsa-miR-421
M8	CTD-2369P2.2	FZD8	hsa-miR-421
M8	CTD-2369P2.2	G3BP1	hsa-miR-421
M8	CTD-2369P2.2	GAN	hsa-miR-421
M8	CTD-2369P2.2	GMNN	hsa-miR-421
M8	CTD-2369P2.2	GNAQ	hsa-miR-421
M8	CTD-2369P2.2	GNG12	hsa-miR-421
M8	CTD-2369P2.2	GSPT1	hsa-miR-421
M8	CTD-2369P2.2	HADHA	hsa-miR-421
M8	CTD-2369P2.2	HMGB2	hsa-miR-421
M8	CTD-2369P2.2	IFNAR2	hsa-miR-421
M8	CTD-2369P2.2	IL6ST	hsa-miR-421
M8	CTD-2369P2.2	ISY1	hsa-miR-421
M8	CTD-2369P2.2	ITGB5	hsa-miR-421
M8	CTD-2369P2.2	KDELR2	hsa-miR-421
M8	CTD-2369P2.2	LRRC8C	hsa-miR-421
M8	CTD-2369P2.2	MAP3K2	hsa-miR-421
M8	CTD-2369P2.2	MAPKAPK3	hsa-miR-421
M8	CTD-2369P2.2	MDM2	hsa-miR-421
M8	CTD-2369P2.2	MED13	hsa-miR-421
M8	CTD-2369P2.2	MEX3D	hsa-miR-421
M8	CTD-2369P2.2	MIER3	hsa-miR-421
M8	CTD-2369P2.2	MSL2	hsa-miR-421
M8	CTD-2369P2.2	NCBP2	hsa-miR-421
M8	CTD-2369P2.2	NR2F2	hsa-miR-421
M8	CTD-2369P2.2	NRAS	hsa-miR-421
M8	CTD-2369P2.2	NUDT19	hsa-miR-421
M8	CTD-2369P2.2	PANK3	hsa-miR-421
M8	CTD-2369P2.2	PCGF5	hsa-miR-421
M8	CTD-2369P2.2	PDE3A	hsa-miR-421
M8	CTD-2369P2.2	PDE4B	hsa-miR-421
M8	CTD-2369P2.2	PGM3	hsa-miR-421
M8	CTD-2369P2.2	PIGA	hsa-miR-421
M8	CTD-2369P2.2	PNRC1	hsa-miR-421
M8	CTD-2369P2.2	POLR2D	hsa-miR-421
M8	CTD-2369P2.2	POLR3H	hsa-miR-421
M8	CTD-2369P2.2	PPP1CC	hsa-miR-421
M8	CTD-2369P2.2	PPP2CB	hsa-miR-421
M8	CTD-2369P2.2	PRCP	hsa-miR-421
M8	CTD-2369P2.2	PRKD1	hsa-miR-421
M8	CTD-2369P2.2	PRRC1	hsa-miR-421
M8	CTD-2369P2.2	PTAR1	hsa-miR-421
M8	CTD-2369P2.2	REST	hsa-miR-421
M8	CTD-2369P2.2	RHOB	hsa-miR-421
M8	CTD-2369P2.2	RIPK1	hsa-miR-421
M8	CTD-2369P2.2	RPL18A	hsa-miR-421
M8	CTD-2369P2.2	RPS23	hsa-miR-421
M8	CTD-2369P2.2	SAMD1	hsa-miR-421
M8	CTD-2369P2.2	SERTAD2	hsa-miR-421
M8	CTD-2369P2.2	SESN3	hsa-miR-421
M8	CTD-2369P2.2	SF3B1	hsa-miR-421
M8	CTD-2369P2.2	SGPL1	hsa-miR-421
M8	CTD-2369P2.2	SLC16A1	hsa-miR-421
M8	CTD-2369P2.2	SMAD2	hsa-miR-421
M8	CTD-2369P2.2	SMAD4	hsa-miR-421
M8	CTD-2369P2.2	SMEK2	hsa-miR-421
M8	CTD-2369P2.2	SP3	hsa-miR-421
M8	CTD-2369P2.2	SRSF10	hsa-miR-421
M8	CTD-2369P2.2	SRSF2	hsa-miR-421
M8	CTD-2369P2.2	SSR3	hsa-miR-421
M8	CTD-2369P2.2	TAOK1	hsa-miR-421
M8	CTD-2369P2.2	TLR4	hsa-miR-421
M8	CTD-2369P2.2	TM9SF1	hsa-miR-421
M8	CTD-2369P2.2	TMED10	hsa-miR-421
M8	CTD-2369P2.2	TMEM185B	hsa-miR-421
M8	CTD-2369P2.2	TNKS2	hsa-miR-421
M8	CTD-2369P2.2	TRA2B	hsa-miR-421
M8	CTD-2369P2.2	WASF2	hsa-miR-421
M8	CTD-2369P2.2	ZBTB10	hsa-miR-421
M8	CTD-2369P2.2	ZC3H12C	hsa-miR-421
M8	CTD-2369P2.2	ZFP36L1	hsa-miR-421
M8	CTD-2369P2.2	ZFP36L2	hsa-miR-421
M8	CTD-2369P2.2	ZNF217	hsa-miR-421
M8	CTD-2369P2.2	ZNF264	hsa-miR-421
M8	CTD-2369P2.2	ZNF614	hsa-miR-421
M8	CTD-2369P2.2	ZNF654	hsa-miR-421
M8	CTD-2369P2.2	ZNF766	hsa-miR-421
M8	CTD-2369P2.2	ZNF845	hsa-miR-421
M8	LINC00472	C8orf58	hsa-miR-3167
M8	LINC00472	IKZF2	hsa-miR-3167
M8	LINC00472	PGPEP1	hsa-miR-3167
M8	LINC00472	TAOK1	hsa-miR-3167
M8	LINC00472	TAPBP	hsa-miR-3167
M8	LINC00472	TIMELESS	hsa-miR-3167
M8	LINC00472	WASF2	hsa-miR-3167
M8	LINC00472	ZNF502	hsa-miR-3167
M8	LINC00511	AGFG1	hsa-miR-421
M8	LINC00511	AGPAT5	hsa-miR-421
M8	LINC00511	AHNAK	hsa-miR-421
M8	LINC00511	ARHGAP5	hsa-miR-421
M8	LINC00511	BLOC1S5	hsa-miR-421
M8	LINC00511	C10orf85	hsa-miR-421
M8	LINC00511	CASP3	hsa-miR-421
M8	LINC00511	CCNT1	hsa-miR-421
M8	LINC00511	CD164	hsa-miR-421
M8	LINC00511	CLDN1	hsa-miR-421
M8	LINC00511	CPEB4	hsa-miR-421
M8	LINC00511	DDX3X	hsa-miR-421
M8	LINC00511	DLC1	hsa-miR-421
M8	LINC00511	ECHS1	hsa-miR-421
M8	LINC00511	ENAH	hsa-miR-421
M8	LINC00511	ENTPD1	hsa-miR-421
M8	LINC00511	EXOC5	hsa-miR-421
M8	LINC00511	FAM114A2	hsa-miR-421
M8	LINC00511	FAM89A	hsa-miR-421
M8	LINC00511	FZD8	hsa-miR-421
M8	LINC00511	G3BP1	hsa-miR-421
M8	LINC00511	GAN	hsa-miR-421
M8	LINC00511	GMNN	hsa-miR-421
M8	LINC00511	GNAQ	hsa-miR-421
M8	LINC00511	GNG12	hsa-miR-421
M8	LINC00511	GSPT1	hsa-miR-421
M8	LINC00511	HADHA	hsa-miR-421
M8	LINC00511	HMGB2	hsa-miR-421
M8	LINC00511	IFNAR2	hsa-miR-421
M8	LINC00511	IL6ST	hsa-miR-421
M8	LINC00511	ISY1	hsa-miR-421
M8	LINC00511	ITGB5	hsa-miR-421
M8	LINC00511	KDELR2	hsa-miR-421
M8	LINC00511	LRRC8C	hsa-miR-421
M8	LINC00511	MAP3K2	hsa-miR-421
M8	LINC00511	MAPKAPK3	hsa-miR-421
M8	LINC00511	MDM2	hsa-miR-421
M8	LINC00511	MED13	hsa-miR-421
M8	LINC00511	MEX3D	hsa-miR-421
M8	LINC00511	MIER3	hsa-miR-421
M8	LINC00511	MSL2	hsa-miR-421
M8	LINC00511	NCBP2	hsa-miR-421
M8	LINC00511	NR2F2	hsa-miR-421
M8	LINC00511	NRAS	hsa-miR-421
M8	LINC00511	NUDT19	hsa-miR-421
M8	LINC00511	PANK3	hsa-miR-421
M8	LINC00511	PCGF5	hsa-miR-421
M8	LINC00511	PDE3A	hsa-miR-421
M8	LINC00511	PDE4B	hsa-miR-421
M8	LINC00511	PGM3	hsa-miR-421
M8	LINC00511	PIGA	hsa-miR-421
M8	LINC00511	PNRC1	hsa-miR-421
M8	LINC00511	POLR2D	hsa-miR-421
M8	LINC00511	POLR3H	hsa-miR-421
M8	LINC00511	PPP1CC	hsa-miR-421
M8	LINC00511	PPP2CB	hsa-miR-421
M8	LINC00511	PRCP	hsa-miR-421
M8	LINC00511	PRKD1	hsa-miR-421
M8	LINC00511	PRRC1	hsa-miR-421
M8	LINC00511	PTAR1	hsa-miR-421
M8	LINC00511	REST	hsa-miR-421
M8	LINC00511	RHOB	hsa-miR-421
M8	LINC00511	RIPK1	hsa-miR-421
M8	LINC00511	RPL18A	hsa-miR-421
M8	LINC00511	RPS23	hsa-miR-421
M8	LINC00511	SAMD1	hsa-miR-421
M8	LINC00511	SERTAD2	hsa-miR-421
M8	LINC00511	SESN3	hsa-miR-421
M8	LINC00511	SF3B1	hsa-miR-421
M8	LINC00511	SGPL1	hsa-miR-421
M8	LINC00511	SLC16A1	hsa-miR-421
M8	LINC00511	SMAD2	hsa-miR-421
M8	LINC00511	SMAD4	hsa-miR-421
M8	LINC00511	SMEK2	hsa-miR-421
M8	LINC00511	SP3	hsa-miR-421
M8	LINC00511	SRSF10	hsa-miR-421
M8	LINC00511	SRSF2	hsa-miR-421
M8	LINC00511	SSR3	hsa-miR-421
M8	LINC00511	TAOK1	hsa-miR-421
M8	LINC00511	TLR4	hsa-miR-421
M8	LINC00511	TM9SF1	hsa-miR-421
M8	LINC00511	TMED10	hsa-miR-421
M8	LINC00511	TMEM185B	hsa-miR-421
M8	LINC00511	TNKS2	hsa-miR-421
M8	LINC00511	TRA2B	hsa-miR-421
M8	LINC00511	WASF2	hsa-miR-421
M8	LINC00511	ZBTB10	hsa-miR-421
M8	LINC00511	ZC3H12C	hsa-miR-421
M8	LINC00511	ZFP36L1	hsa-miR-421
M8	LINC00511	ZFP36L2	hsa-miR-421
M8	LINC00511	ZNF217	hsa-miR-421
M8	LINC00511	ZNF264	hsa-miR-421
M8	LINC00511	ZNF614	hsa-miR-421
M8	LINC00511	ZNF654	hsa-miR-421
M8	LINC00511	ZNF766	hsa-miR-421
M8	LINC00511	ZNF845	hsa-miR-421
M8	PINK1-AS	AGFG1	hsa-miR-421
M8	PINK1-AS	AGPAT5	hsa-miR-421
M8	PINK1-AS	AHNAK	hsa-miR-421
M8	PINK1-AS	ARHGAP5	hsa-miR-421
M8	PINK1-AS	BLOC1S5	hsa-miR-421
M8	PINK1-AS	C10orf85	hsa-miR-421
M8	PINK1-AS	CASP3	hsa-miR-421
M8	PINK1-AS	CCNT1	hsa-miR-421
M8	PINK1-AS	CD164	hsa-miR-421
M8	PINK1-AS	CLDN1	hsa-miR-421
M8	PINK1-AS	CPEB4	hsa-miR-421
M8	PINK1-AS	DDX3X	hsa-miR-421
M8	PINK1-AS	DLC1	hsa-miR-421
M8	PINK1-AS	ECHS1	hsa-miR-421
M8	PINK1-AS	ENAH	hsa-miR-421
M8	PINK1-AS	ENTPD1	hsa-miR-421
M8	PINK1-AS	EXOC5	hsa-miR-421
M8	PINK1-AS	FAM114A2	hsa-miR-421
M8	PINK1-AS	FAM89A	hsa-miR-421
M8	PINK1-AS	FZD8	hsa-miR-421
M8	PINK1-AS	G3BP1	hsa-miR-421
M8	PINK1-AS	GAN	hsa-miR-421
M8	PINK1-AS	GMNN	hsa-miR-421
M8	PINK1-AS	GNAQ	hsa-miR-421
M8	PINK1-AS	GNG12	hsa-miR-421
M8	PINK1-AS	GSPT1	hsa-miR-421
M8	PINK1-AS	HADHA	hsa-miR-421
M8	PINK1-AS	HMGB2	hsa-miR-421
M8	PINK1-AS	IFNAR2	hsa-miR-421
M8	PINK1-AS	IL6ST	hsa-miR-421
M8	PINK1-AS	ISY1	hsa-miR-421
M8	PINK1-AS	ITGB5	hsa-miR-421
M8	PINK1-AS	KDELR2	hsa-miR-421
M8	PINK1-AS	LRRC8C	hsa-miR-421
M8	PINK1-AS	MAP3K2	hsa-miR-421
M8	PINK1-AS	MAPKAPK3	hsa-miR-421
M8	PINK1-AS	MDM2	hsa-miR-421
M8	PINK1-AS	MED13	hsa-miR-421
M8	PINK1-AS	MEX3D	hsa-miR-421
M8	PINK1-AS	MIER3	hsa-miR-421
M8	PINK1-AS	MSL2	hsa-miR-421
M8	PINK1-AS	NCBP2	hsa-miR-421
M8	PINK1-AS	NR2F2	hsa-miR-421
M8	PINK1-AS	NRAS	hsa-miR-421
M8	PINK1-AS	NUDT19	hsa-miR-421
M8	PINK1-AS	PANK3	hsa-miR-421
M8	PINK1-AS	PCGF5	hsa-miR-421
M8	PINK1-AS	PDE3A	hsa-miR-421
M8	PINK1-AS	PDE4B	hsa-miR-421
M8	PINK1-AS	PGM3	hsa-miR-421
M8	PINK1-AS	PIGA	hsa-miR-421
M8	PINK1-AS	PNRC1	hsa-miR-421
M8	PINK1-AS	POLR2D	hsa-miR-421
M8	PINK1-AS	POLR3H	hsa-miR-421
M8	PINK1-AS	PPP1CC	hsa-miR-421
M8	PINK1-AS	PPP2CB	hsa-miR-421
M8	PINK1-AS	PRCP	hsa-miR-421
M8	PINK1-AS	PRKD1	hsa-miR-421
M8	PINK1-AS	PRRC1	hsa-miR-421
M8	PINK1-AS	PTAR1	hsa-miR-421
M8	PINK1-AS	REST	hsa-miR-421
M8	PINK1-AS	RHOB	hsa-miR-421
M8	PINK1-AS	RIPK1	hsa-miR-421
M8	PINK1-AS	RPL18A	hsa-miR-421
M8	PINK1-AS	RPS23	hsa-miR-421
M8	PINK1-AS	SAMD1	hsa-miR-421
M8	PINK1-AS	SERTAD2	hsa-miR-421
M8	PINK1-AS	SESN3	hsa-miR-421
M8	PINK1-AS	SF3B1	hsa-miR-421
M8	PINK1-AS	SGPL1	hsa-miR-421
M8	PINK1-AS	SLC16A1	hsa-miR-421
M8	PINK1-AS	SMAD2	hsa-miR-421
M8	PINK1-AS	SMAD4	hsa-miR-421
M8	PINK1-AS	SMEK2	hsa-miR-421
M8	PINK1-AS	SP3	hsa-miR-421
M8	PINK1-AS	SRSF10	hsa-miR-421
M8	PINK1-AS	SRSF2	hsa-miR-421
M8	PINK1-AS	SSR3	hsa-miR-421
M8	PINK1-AS	TAOK1	hsa-miR-421
M8	PINK1-AS	TLR4	hsa-miR-421
M8	PINK1-AS	TM9SF1	hsa-miR-421
M8	PINK1-AS	TMED10	hsa-miR-421
M8	PINK1-AS	TMEM185B	hsa-miR-421
M8	PINK1-AS	TNKS2	hsa-miR-421
M8	PINK1-AS	TRA2B	hsa-miR-421
M8	PINK1-AS	WASF2	hsa-miR-421
M8	PINK1-AS	ZBTB10	hsa-miR-421
M8	PINK1-AS	ZC3H12C	hsa-miR-421
M8	PINK1-AS	ZFP36L1	hsa-miR-421
M8	PINK1-AS	ZFP36L2	hsa-miR-421
M8	PINK1-AS	ZNF217	hsa-miR-421
M8	PINK1-AS	ZNF264	hsa-miR-421
M8	PINK1-AS	ZNF614	hsa-miR-421
M8	PINK1-AS	ZNF654	hsa-miR-421
M8	PINK1-AS	ZNF766	hsa-miR-421
M8	PINK1-AS	ZNF845	hsa-miR-421
M8	SNHG10	CD44	hsa-miR-1299
M8	SNHG10	DAP	hsa-miR-1299
M8	SNHG10	EXOC5	hsa-miR-1299
M8	SNHG10	FAT1	hsa-miR-1299
M8	SNHG10	KDELR2	hsa-miR-1299
M8	SNHG10	KLHL9	hsa-miR-1299
M8	SNHG10	MAP3K7	hsa-miR-1299
M8	SNHG10	MAX	hsa-miR-1299
M8	SNHG10	NACC2	hsa-miR-1299
M8	SNHG10	OSBPL11	hsa-miR-1299
M8	SNHG10	PRRX1	hsa-miR-1299
M8	SNHG10	RELA	hsa-miR-1299
M8	SNHG10	SP1	hsa-miR-1299
M8	SNHG10	SP3	hsa-miR-1299
M8	SNHG10	TGIF2	hsa-miR-1299
M8	SNHG10	TMBIM6	hsa-miR-1299
M8	SNHG10	WBP1L	hsa-miR-1299
M8	SNHG5	AGFG1	hsa-miR-421
M8	SNHG5	AGPAT5	hsa-miR-421
M8	SNHG5	AHNAK	hsa-miR-421
M8	SNHG5	ARHGAP5	hsa-miR-421
M8	SNHG5	BLOC1S5	hsa-miR-421
M8	SNHG5	C10orf85	hsa-miR-421
M8	SNHG5	CASP3	hsa-miR-421
M8	SNHG5	CCNT1	hsa-miR-421
M8	SNHG5	CD164	hsa-miR-421
M8	SNHG5	CLDN1	hsa-miR-421
M8	SNHG5	CPEB4	hsa-miR-421
M8	SNHG5	DDX3X	hsa-miR-421
M8	SNHG5	DLC1	hsa-miR-421
M8	SNHG5	ECHS1	hsa-miR-421
M8	SNHG5	ENAH	hsa-miR-421
M8	SNHG5	ENTPD1	hsa-miR-421
M8	SNHG5	EXOC5	hsa-miR-421
M8	SNHG5	FAM114A2	hsa-miR-421
M8	SNHG5	FAM89A	hsa-miR-421
M8	SNHG5	FZD8	hsa-miR-421
M8	SNHG5	G3BP1	hsa-miR-421
M8	SNHG5	GAN	hsa-miR-421
M8	SNHG5	GMNN	hsa-miR-421
M8	SNHG5	GNAQ	hsa-miR-421
M8	SNHG5	GNG12	hsa-miR-421
M8	SNHG5	GSPT1	hsa-miR-421
M8	SNHG5	HADHA	hsa-miR-421
M8	SNHG5	HMGB2	hsa-miR-421
M8	SNHG5	IFNAR2	hsa-miR-421
M8	SNHG5	IL6ST	hsa-miR-421
M8	SNHG5	ISY1	hsa-miR-421
M8	SNHG5	ITGB5	hsa-miR-421
M8	SNHG5	KDELR2	hsa-miR-421
M8	SNHG5	LRRC8C	hsa-miR-421
M8	SNHG5	MAP3K2	hsa-miR-421
M8	SNHG5	MAPKAPK3	hsa-miR-421
M8	SNHG5	MDM2	hsa-miR-421
M8	SNHG5	MED13	hsa-miR-421
M8	SNHG5	MEX3D	hsa-miR-421
M8	SNHG5	MIER3	hsa-miR-421
M8	SNHG5	MSL2	hsa-miR-421
M8	SNHG5	NCBP2	hsa-miR-421
M8	SNHG5	NR2F2	hsa-miR-421
M8	SNHG5	NRAS	hsa-miR-421
M8	SNHG5	NUDT19	hsa-miR-421
M8	SNHG5	PANK3	hsa-miR-421
M8	SNHG5	PCGF5	hsa-miR-421
M8	SNHG5	PDE3A	hsa-miR-421
M8	SNHG5	PDE4B	hsa-miR-421
M8	SNHG5	PGM3	hsa-miR-421
M8	SNHG5	PIGA	hsa-miR-421
M8	SNHG5	PNRC1	hsa-miR-421
M8	SNHG5	POLR2D	hsa-miR-421
M8	SNHG5	POLR3H	hsa-miR-421
M8	SNHG5	PPP1CC	hsa-miR-421
M8	SNHG5	PPP2CB	hsa-miR-421
M8	SNHG5	PRCP	hsa-miR-421
M8	SNHG5	PRKD1	hsa-miR-421
M8	SNHG5	PRRC1	hsa-miR-421
M8	SNHG5	PTAR1	hsa-miR-421
M8	SNHG5	REST	hsa-miR-421
M8	SNHG5	RHOB	hsa-miR-421
M8	SNHG5	RIPK1	hsa-miR-421
M8	SNHG5	RPL18A	hsa-miR-421
M8	SNHG5	RPS23	hsa-miR-421
M8	SNHG5	SAMD1	hsa-miR-421
M8	SNHG5	SERTAD2	hsa-miR-421
M8	SNHG5	SESN3	hsa-miR-421
M8	SNHG5	SF3B1	hsa-miR-421
M8	SNHG5	SGPL1	hsa-miR-421
M8	SNHG5	SLC16A1	hsa-miR-421
M8	SNHG5	SMAD2	hsa-miR-421
M8	SNHG5	SMAD4	hsa-miR-421
M8	SNHG5	SMEK2	hsa-miR-421
M8	SNHG5	SP3	hsa-miR-421
M8	SNHG5	SRSF10	hsa-miR-421
M8	SNHG5	SRSF2	hsa-miR-421
M8	SNHG5	SSR3	hsa-miR-421
M8	SNHG5	TAOK1	hsa-miR-421
M8	SNHG5	TLR4	hsa-miR-421
M8	SNHG5	TM9SF1	hsa-miR-421
M8	SNHG5	TMED10	hsa-miR-421
M8	SNHG5	TMEM185B	hsa-miR-421
M8	SNHG5	TNKS2	hsa-miR-421
M8	SNHG5	TRA2B	hsa-miR-421
M8	SNHG5	WASF2	hsa-miR-421
M8	SNHG5	ZBTB10	hsa-miR-421
M8	SNHG5	ZC3H12C	hsa-miR-421
M8	SNHG5	ZFP36L1	hsa-miR-421
M8	SNHG5	ZFP36L2	hsa-miR-421
M8	SNHG5	ZNF217	hsa-miR-421
M8	SNHG5	ZNF264	hsa-miR-421
M8	SNHG5	ZNF614	hsa-miR-421
M8	SNHG5	ZNF654	hsa-miR-421
M8	SNHG5	ZNF766	hsa-miR-421
M8	SNHG5	ZNF845	hsa-miR-421
M9	SNHG6	COPA	hsa-miR-421
M9	SNHG6	EIF3K	hsa-miR-421
M9	SNHG6	ETHE1	hsa-miR-421
M9	SNHG6	FBL	hsa-miR-421
M9	SNHG6	ILF2	hsa-miR-421
M9	SNHG6	MTA1	hsa-miR-421
M9	SNHG6	NACA	hsa-miR-421
M9	SNHG6	NRD1	hsa-miR-421
M9	SNHG6	PRDX4	hsa-miR-421
M9	SNHG6	RPL13	hsa-miR-421
M9	SNHG6	RPL18	hsa-miR-421
M9	SNHG6	RPLP1	hsa-miR-421
M9	SNHG6	RPS14	hsa-miR-421
M9	SNHG6	RPS18	hsa-miR-421
M9	SNHG6	RSU1	hsa-miR-421
M9	SNHG6	TOP2B	hsa-miR-421
M9	SNHG6	TTC37	hsa-miR-421
M9	SNHG8	COX6B1	hsa-miR-621
M9	SNHG8	DHRS7	hsa-miR-621
M9	SNHG8	EIF4B	hsa-miR-621
M9	ZFAS1	COPA	hsa-miR-421
M9	ZFAS1	EIF3K	hsa-miR-421
M9	ZFAS1	ETHE1	hsa-miR-421
M9	ZFAS1	FBL	hsa-miR-421
M9	ZFAS1	GNB2L1	hsa-miR-573
M9	ZFAS1	ILF2	hsa-miR-421
M9	ZFAS1	INTS4	hsa-miR-573
M9	ZFAS1	MTA1	hsa-miR-421
M9	ZFAS1	NACA	hsa-miR-421
M9	ZFAS1	NRD1	hsa-miR-421
M9	ZFAS1	PRDX4	hsa-miR-421
M9	ZFAS1	RPL13	hsa-miR-421
M9	ZFAS1	RPL18	hsa-miR-421
M9	ZFAS1	RPLP1	hsa-miR-421
M9	ZFAS1	RPS14	hsa-miR-421
M9	ZFAS1	RPS18	hsa-miR-421
M9	ZFAS1	RSU1	hsa-miR-421
M9	ZFAS1	SMARCA5	hsa-miR-573
M9	ZFAS1	TOP2B	hsa-miR-421
M9	ZFAS1	TPT1	hsa-miR-573
M9	ZFAS1	TTC37	hsa-miR-421
